# Supplementary material for: 9-(4-Chloro­phen­yl)-3,6-diphenyl-1,2,3,4,5,6,7,8-octa­hydro-9H-xanthene-1,8-dione
Source: Acta Crystallogr Sect E Struct Rep Online. 2010 Apr 30;66(Pt 5):o1217. doi: 10.1107/S1600536810015151 (PMC2979079; doi:10.1107/S1600536810015151)
Supplement: Supplementary file 1 [file e-66-o1217-sup1.cif]

##############################################################################
###                                                                        ###
###        Electronic paper (Acta Crystallographica Section E)             ###
###                                                                        ###
##############################################################################
#                                                                            #
# This CIF contains the data in a paper accepted for publication in Acta     #
# Crystallographica Section E. It conforms to the requirements of Notes      #
# for Authors for Section E, and has been peer reviewed under the auspices   #
# of the IUCr Commission on Journals.                                        #
#                                                                            #
# Full details of the Crystallographic Information File format               #
# are given in the paper "The Crystallographic Information File (CIF):       #
# a New Standard Archive File for Crystallography" by S. R. Hall, F. H.      #
# Allen and I. D. Brown [Acta Cryst. (1991), A47, 655-685].                  #
#                                                                            #
# The current version of the core CIF dictionary is obtainable from          #
# ftp://ftp.iucr.org/pub/cif_core.dic. The current version number is 2.4.    #
#                                                                            #
# Software is freely available for graphical display of the structure(s) in  #
# this CIF.  For information consult the CIF home page http://www.iucr.org/  #
# cif/home.html                                                              #
#                                                                            #
# This file may be used for bona fide research purposes within the           #
# scientific community so long as proper attribution is given to the journal # 
# article from which it was obtained.                                        #
#                                                                            #
##############################################################################
                                             
data_I
_audit_creation_method     SHELXL-97
_chemical_name_systematic
;
9-(4-Chlorophenyl)-3,6-diphenyl-1,2,3,4,5,6,7,8-octahydro-9<i>H</i>-xanthene-
1,8-dione
;
_chemical_name_common     ?
_chemical_formula_moiety     'C31 H25 Cl O3'
_chemical_formula_sum     'C31 H25 Cl O3'
_chemical_formula_iupac     'C31 H25 Cl O3'
_chemical_formula_weight     480.96
_chemical_melting_point     ?
_symmetry_cell_setting     'Orthorhombic'
_symmetry_space_group_name_H-M     'P b c a '
_symmetry_space_group_name_Hall     '-P 2ac 2ab'
loop_
    _symmetry_equiv_pos_as_xyz
    'x, y, z'
    '-x+1/2, -y, z+1/2'
    '-x, y+1/2, -z+1/2'
    'x+1/2, -y+1/2, -z'
    '-x, -y, -z'
    'x-1/2, y, -z-1/2'
    'x, -y-1/2, z-1/2'
    '-x-1/2, y-1/2, z'
_cell_length_a     9.7591(14)
_cell_length_b     22.133(3)
_cell_length_c     22.290(3)
_cell_angle_alpha     90.00
_cell_angle_beta     90.00
_cell_angle_gamma     90.00
_cell_volume     4814.7(12)
_cell_formula_units_Z     8
_cell_measurement_reflns_used     1380
_cell_measurement_theta_min     2.77
_cell_measurement_theta_max     17.59
_cell_measurement_temperature     291(2)
_exptl_crystal_description     block
_exptl_crystal_colour     colourless
_exptl_crystal_size_max     0.25
_exptl_crystal_size_mid     0.20
_exptl_crystal_size_min     0.10
_exptl_crystal_density_diffrn     1.327
_exptl_crystal_density_meas     ?
_exptl_crystal_density_method     'not measured'
_exptl_crystal_F_000     2016
_exptl_absorpt_coefficient_mu     0.191
_exptl_absorpt_correction_type     'multi-scan'
_exptl_absorpt_process_details     '(SADABS; Bruker, 2000)'
_exptl_absorpt_correction_T_min     0.955
_exptl_absorpt_correction_T_max     0.980
_exptl_special_details
;
;
_diffrn_ambient_temperature     291(2)
_diffrn_radiation_type     'MoK\a'
_diffrn_radiation_wavelength     0.71073
_diffrn_radiation_source     'sealed tube'
_diffrn_radiation_monochromator     'graphite'
_diffrn_measurement_device_type     'Bruker SMART CCD'
_diffrn_measurement_method     \w
_diffrn_detector_area_resol_mean     ?
_diffrn_reflns_number     24128
_diffrn_reflns_av_R_equivalents     0.0943
_diffrn_reflns_av_sigmaI/netI     0.1090
_diffrn_reflns_theta_min     1.84
_diffrn_reflns_theta_max     26.00
_diffrn_reflns_theta_full     26.00
_diffrn_measured_fraction_theta_max     0.994
_diffrn_measured_fraction_theta_full     0.994
_diffrn_reflns_limit_h_min     -10
_diffrn_reflns_limit_h_max     12
_diffrn_reflns_limit_k_min     -27
_diffrn_reflns_limit_k_max     26
_diffrn_reflns_limit_l_min     -26
_diffrn_reflns_limit_l_max     27
_diffrn_standards_number     ?
_diffrn_standards_interval_count     ?
_diffrn_standards_interval_time     ?
_diffrn_standards_decay_%     ?
_refine_special_details
;
Refinement of <i>F</i>^2^ against ALL reflections. The weighted <i>R</i>-factor
wR and goodness of fit <i>S</i> are based on <i>F</i>^2^, conventional
<i>R</i>-factors <i>R</i> are based on <i>F</i>, with <i>F</i> set to zero for
negative <i>F</i>^2^. The threshold expression of <i>F</i>^2^ >
\s(<i>F</i>^2^) is used only for calculating <i>R</i>-factors(gt) etc. and is
not relevant to the choice of reflections for refinement. <i>R</i>-factors
based on <i>F</i>^2^ are statistically about twice as large as those based on
<i>F</i>, and <i>R</i>- factors based on ALL data will be even larger.
;
_reflns_number_total     4697
_reflns_number_gt     2200
_reflns_threshold_expression     I>2\s(I)
_refine_ls_structure_factor_coef     Fsqd
_refine_ls_matrix_type     full
_refine_ls_R_factor_all     0.1874
_refine_ls_R_factor_gt     0.0884
_refine_ls_wR_factor_gt     0.1353
_refine_ls_wR_factor_ref     0.1649
_refine_ls_goodness_of_fit_ref     1.024
_refine_ls_restrained_S_all     1.024
_refine_ls_number_reflns     4697
_refine_ls_number_parameters     316
_refine_ls_number_restraints     0
_refine_ls_hydrogen_treatment     constr
_refine_ls_weighting_scheme     calc
_refine_ls_weighting_details
                 'calc w=1/[\s^2^(Fo^2^)+(0.0473P)^2^] where P=(Fo^2^+2Fc^2^)/3'
_atom_sites_solution_hydrogens     geom
_atom_sites_solution_primary     direct
_atom_sites_solution_secondary     difmap
_refine_ls_shift/su_max     0.008
_refine_ls_shift/su_mean     0.002
_refine_diff_density_max     0.218
_refine_diff_density_min     -0.269
_refine_ls_extinction_method     none
_refine_ls_extinction_coef     ?
loop_
    _atom_type_symbol
    _atom_type_description
    _atom_type_scat_dispersion_real
    _atom_type_scat_dispersion_imag
    _atom_type_scat_source
    'C' 'C' 0.0033 0.0016
                         'International Tables Vol C Tables 4.2.6.8 and 6.1.1.4'
    'H' 'H' 0.0000 0.0000
                         'International Tables Vol C Tables 4.2.6.8 and 6.1.1.4'
    'O' 'O' 0.0106 0.0060
                         'International Tables Vol C Tables 4.2.6.8 and 6.1.1.4'
    'Cl' 'Cl' 0.1484 0.1585
                         'International Tables Vol C Tables 4.2.6.8 and 6.1.1.4'
_computing_data_collection     'SMART (Bruker, 2000)'
_computing_cell_refinement     'SAINT (Bruker, 2000)'
_computing_data_reduction     'SAINT (Bruker, 2000)'
_computing_structure_solution     'SHELXTL (Sheldrick, 2008)'
_computing_structure_refinement     'SHELXTL (Sheldrick, 2008)'
_computing_molecular_graphics     'SHELXTL (Sheldrick, 2008)'
_computing_publication_material     'SHELXTL (Sheldrick, 2008)'
loop_
    _atom_site_type_symbol
    _atom_site_label
    _atom_site_fract_x
    _atom_site_fract_y
    _atom_site_fract_z
    _atom_site_U_iso_or_equiv
    _atom_site_adp_type
    _atom_site_calc_flag
    _atom_site_refinement_flags
    _atom_site_occupancy
    _atom_site_disorder_assembly
    _atom_site_disorder_group
    C C1 0.5407(5) 0.39406(18) 0.3699(2) 0.0438(12) Uani d . 1 . .
    C C2 0.4287(5) 0.4129(2) 0.3377(2) 0.0644(15) Uani d . 1 . .
    H H2A 0.3916 0.3870 0.3091 0.077 Uiso calc R 1 . .
    C C3 0.3694(6) 0.4681(3) 0.3460(2) 0.0804(18) Uani d . 1 . .
    H H3A 0.2936 0.4796 0.3235 0.097 Uiso calc R 1 . .
    C C4 0.4240(7) 0.5065(2) 0.3883(3) 0.087(2) Uani d . 1 . .
    H H4A 0.3862 0.5446 0.3941 0.104 Uiso calc R 1 . .
    C C5 0.5328(7) 0.4886(2) 0.4215(3) 0.0851(19) Uani d . 1 . .
    H H5A 0.5676 0.5145 0.4506 0.102 Uiso calc R 1 . .
    C C6 0.5935(5) 0.4326(2) 0.4132(2) 0.0625(14) Uani d . 1 . .
    H H6A 0.6685 0.4210 0.4362 0.075 Uiso calc R 1 . .
    C C7 0.6121(5) 0.33489(18) 0.3579(2) 0.0538(13) Uani d . 1 . .
    H H7A 0.6891 0.3330 0.3860 0.065 Uiso calc R 1 . .
    C C8 0.6723(5) 0.33250(17) 0.29750(19) 0.0569(13) Uani d . 1 . .
    H H8A 0.7278 0.3683 0.2913 0.068 Uiso calc R 1 . .
    H H8B 0.5992 0.3329 0.2680 0.068 Uiso calc R 1 . .
    C C9 0.7607(5) 0.27671(19) 0.28747(18) 0.0454(12) Uani d . 1 . .
    C C10 0.7150(4) 0.22155(18) 0.31741(17) 0.0367(10) Uani d . 1 . .
    C C11 0.6030(4) 0.22346(18) 0.35110(17) 0.0376(11) Uani d . 1 . .
    C C12 0.5260(4) 0.27893(17) 0.36980(17) 0.0429(11) Uani d . 1 . .
    H H12A 0.5041 0.2765 0.4122 0.052 Uiso calc R 1 . .
    H H12B 0.4407 0.2815 0.3476 0.052 Uiso calc R 1 . .
    C C13 0.7974(4) 0.16464(16) 0.31002(16) 0.0357(10) Uani d . 1 . .
    H H13A 0.8289 0.1618 0.2684 0.043 Uiso calc R 1 . .
    C C14 0.9226(4) 0.16727(16) 0.35157(17) 0.0342(10) Uani d . 1 . .
    C C15 0.9046(5) 0.16731(19) 0.41286(19) 0.0523(13) Uani d . 1 . .
    H H15A 0.8165 0.1648 0.4285 0.063 Uiso calc R 1 . .
    C C16 1.0139(5) 0.17096(19) 0.45124(19) 0.0548(13) Uani d . 1 . .
    H H16A 1.0004 0.1697 0.4925 0.066 Uiso calc R 1 . .
    C C17 1.1420(4) 0.17640(17) 0.42835(19) 0.0421(11) Uani d . 1 . .
    C C18 1.1638(4) 0.17601(18) 0.36775(19) 0.0499(12) Uani d . 1 . .
    H H18A 1.2522 0.1791 0.3525 0.060 Uiso calc R 1 . .
    C C19 1.0548(4) 0.17107(18) 0.33007(19) 0.0456(11) Uani d . 1 . .
    H H19A 1.0698 0.1702 0.2889 0.055 Uiso calc R 1 . .
    C C20 0.7059(4) 0.11157(18) 0.32342(17) 0.0383(11) Uani d . 1 . .
    C C21 0.7403(5) 0.05297(19) 0.29797(19) 0.0472(12) Uani d . 1 . .
    C C22 0.6491(5) 0.00033(18) 0.3145(2) 0.0583(13) Uani d . 1 . .
    H H22A 0.5814 -0.0051 0.2831 0.070 Uiso calc R 1 . .
    H H22B 0.7045 -0.0360 0.3160 0.070 Uiso calc R 1 . .
    C C23 0.5771(5) 0.00738(18) 0.3726(2) 0.0551(13) Uani d . 1 . .
    H H23A 0.6491 0.0112 0.4030 0.066 Uiso calc R 1 . .
    C C24 0.4988(4) 0.06699(16) 0.37386(18) 0.0444(11) Uani d . 1 . .
    H H24A 0.4206 0.0646 0.3471 0.053 Uiso calc R 1 . .
    H H24B 0.4652 0.0746 0.4141 0.053 Uiso calc R 1 . .
    C C25 0.5903(4) 0.11740(18) 0.35479(18) 0.0403(11) Uani d . 1 . .
    C C26 0.4916(5) -0.04687(19) 0.3914(2) 0.0517(13) Uani d . 1 . .
    C C27 0.4901(6) -0.1005(2) 0.3610(3) 0.098(2) Uani d . 1 . .
    H H27A 0.5363 -0.1036 0.3246 0.117 Uiso calc R 1 . .
    C C28 0.4208(6) -0.1505(2) 0.3833(3) 0.111(2) Uani d . 1 . .
    H H28A 0.4232 -0.1866 0.3620 0.133 Uiso calc R 1 . .
    C C29 0.3517(6) -0.1480(3) 0.4342(3) 0.0870(19) Uani d . 1 . .
    H H29A 0.3090 -0.1824 0.4493 0.104 Uiso calc R 1 . .
    C C30 0.3435(7) -0.0948(3) 0.4644(2) 0.104(2) Uani d . 1 . .
    H H30A 0.2902 -0.0917 0.4989 0.125 Uiso calc R 1 . .
    C C31 0.4161(6) -0.0448(2) 0.4431(2) 0.0828(19) Uani d . 1 . .
    H H31A 0.4129 -0.0089 0.4647 0.099 Uiso calc R 1 . .
    Cl Cl1 1.28146(12) 0.18272(6) 0.47779(5) 0.0683(4) Uani d . 1 . .
    O O1 0.5432(3) 0.17227(11) 0.37532(11) 0.0434(8) Uani d . 1 . .
    O O2 0.8609(3) 0.27660(13) 0.25570(14) 0.0682(10) Uani d . 1 . .
    O O3 0.8359(3) 0.04721(13) 0.26316(14) 0.0641(10) Uani d . 1 . .
loop_
    _atom_site_aniso_label
    _atom_site_aniso_U_11
    _atom_site_aniso_U_22
    _atom_site_aniso_U_33
    _atom_site_aniso_U_12
    _atom_site_aniso_U_13
    _atom_site_aniso_U_23
    C1 0.050(3) 0.028(3) 0.054(3) 0.000(2) 0.008(3) 0.006(2)
    C2 0.076(4) 0.052(3) 0.065(4) 0.010(3) 0.004(3) -0.005(3)
    C3 0.091(5) 0.075(4) 0.075(4) 0.031(4) 0.012(4) 0.015(3)
    C4 0.104(6) 0.040(4) 0.117(6) 0.014(4) 0.045(5) 0.002(4)
    C5 0.112(6) 0.049(4) 0.094(5) -0.015(4) 0.025(4) -0.026(3)
    C6 0.068(4) 0.052(3) 0.068(3) -0.003(3) 0.006(3) -0.004(3)
    C7 0.059(3) 0.036(3) 0.067(3) -0.008(2) 0.004(3) 0.004(3)
    C8 0.075(4) 0.035(3) 0.060(3) -0.005(3) 0.007(3) 0.013(2)
    C9 0.054(3) 0.042(3) 0.041(3) -0.005(3) 0.004(2) 0.005(2)
    C10 0.040(3) 0.038(3) 0.032(2) -0.002(2) -0.002(2) -0.002(2)
    C11 0.042(3) 0.032(3) 0.039(2) 0.000(2) 0.000(2) 0.002(2)
    C12 0.054(3) 0.036(3) 0.039(2) -0.004(2) 0.004(2) 0.001(2)
    C13 0.037(3) 0.039(3) 0.031(2) 0.001(2) 0.006(2) -0.001(2)
    C14 0.036(3) 0.027(2) 0.040(2) -0.004(2) 0.003(2) 0.000(2)
    C15 0.036(3) 0.078(4) 0.042(3) -0.006(2) 0.008(2) -0.001(3)
    C16 0.052(3) 0.077(4) 0.036(3) -0.007(3) 0.006(3) 0.000(2)
    C17 0.034(3) 0.042(3) 0.051(3) -0.006(2) -0.012(2) -0.004(2)
    C18 0.039(3) 0.065(3) 0.046(3) -0.004(2) 0.010(2) -0.002(3)
    C19 0.044(3) 0.054(3) 0.039(2) -0.001(2) 0.009(2) 0.002(2)
    C20 0.042(3) 0.038(3) 0.035(2) -0.002(2) -0.003(2) 0.001(2)
    C21 0.050(3) 0.040(3) 0.052(3) 0.005(3) -0.002(3) -0.007(2)
    C22 0.068(4) 0.032(3) 0.075(4) -0.003(3) -0.001(3) -0.008(3)
    C23 0.066(3) 0.034(3) 0.065(3) -0.002(2) 0.017(3) -0.007(2)
    C24 0.045(3) 0.032(3) 0.056(3) 0.001(2) 0.004(3) 0.005(2)
    C25 0.042(3) 0.034(3) 0.045(3) -0.008(2) -0.002(2) -0.003(2)
    C26 0.052(3) 0.034(3) 0.068(3) -0.008(2) 0.005(3) 0.001(3)
    C27 0.108(5) 0.055(4) 0.130(5) -0.026(3) 0.058(4) -0.027(4)
    C28 0.108(6) 0.051(4) 0.174(7) -0.030(4) 0.046(5) -0.021(4)
    C29 0.105(5) 0.041(4) 0.115(5) -0.022(3) 0.004(4) 0.014(4)
    C30 0.160(7) 0.075(5) 0.077(4) -0.048(4) 0.013(4) 0.017(4)
    C31 0.128(6) 0.056(4) 0.065(4) -0.048(3) -0.007(4) -0.003(3)
    Cl1 0.0482(8) 0.0933(10) 0.0634(8) -0.0105(7) -0.0103(7) 0.0026(7)
    O1 0.049(2) 0.0275(16) 0.0534(18) -0.0016(14) 0.0189(15) 0.0001(14)
    O2 0.068(2) 0.054(2) 0.083(2) 0.0053(18) 0.035(2) 0.0194(18)
    O3 0.061(2) 0.052(2) 0.079(2) 0.0029(17) 0.025(2) -0.0183(17)
_geom_special_details
;
All esds (except the esd in the dihedral angle between two l.s. planes) are
estimated using the full covariance matrix. The cell esds are taken into
account individually in the estimation of esds in distances, angles and
torsion angles; correlations between esds in cell parameters are only used
when they are defined by crystal symmetry. An approximate (isotropic)
treatment of cell esds is used for estimating esds involving l.s. planes.
;
loop_
    _geom_bond_atom_site_label_1
    _geom_bond_atom_site_label_2
    _geom_bond_site_symmetry_2
    _geom_bond_distance
    _geom_bond_publ_flag
    C1 C2 . 1.373(6) ?
    C1 C6 . 1.387(6) ?
    C1 C7 . 1.507(5) ?
    C2 C3 . 1.364(6) ?
    C2 H2A . 0.9300 ?
    C3 C4 . 1.376(7) ?
    C3 H3A . 0.9300 ?
    C4 C5 . 1.353(7) ?
    C4 H4A . 0.9300 ?
    C5 C6 . 1.387(6) ?
    C5 H5A . 0.9300 ?
    C6 H6A . 0.9300 ?
    C7 C8 . 1.470(5) ?
    C7 C12 . 1.520(5) ?
    C7 H7A . 0.9800 ?
    C8 C9 . 1.523(5) ?
    C8 H8A . 0.9700 ?
    C8 H8B . 0.9700 ?
    C9 O2 . 1.208(4) ?
    C9 C10 . 1.461(5) ?
    C10 C11 . 1.327(5) ?
    C10 C13 . 1.504(5) ?
    C11 O1 . 1.384(4) ?
    C11 C12 . 1.499(5) ?
    C12 H12A . 0.9700 ?
    C12 H12B . 0.9700 ?
    C13 C20 . 1.506(5) ?
    C13 C14 . 1.534(5) ?
    C13 H13A . 0.9800 ?
    C14 C19 . 1.379(5) ?
    C14 C15 . 1.378(5) ?
    C15 C16 . 1.370(5) ?
    C15 H15A . 0.9300 ?
    C16 C17 . 1.355(5) ?
    C16 H16A . 0.9300 ?
    C17 C18 . 1.367(5) ?
    C17 Cl1 . 1.757(4) ?
    C18 C19 . 1.359(5) ?
    C18 H18A . 0.9300 ?
    C19 H19A . 0.9300 ?
    C20 C25 . 1.333(5) ?
    C20 C21 . 1.455(5) ?
    C21 O3 . 1.221(4) ?
    C21 C22 . 1.511(6) ?
    C22 C23 . 1.484(5) ?
    C22 H22A . 0.9700 ?
    C22 H22B . 0.9700 ?
    C23 C26 . 1.520(5) ?
    C23 C24 . 1.525(5) ?
    C23 H23A . 0.9800 ?
    C24 C25 . 1.491(5) ?
    C24 H24A . 0.9700 ?
    C24 H24B . 0.9700 ?
    C25 O1 . 1.377(4) ?
    C26 C27 . 1.367(6) ?
    C26 C31 . 1.369(6) ?
    C27 C28 . 1.390(7) ?
    C27 H27A . 0.9300 ?
    C28 C29 . 1.320(7) ?
    C28 H28A . 0.9300 ?
    C29 C30 . 1.359(7) ?
    C29 H29A . 0.9300 ?
    C30 C31 . 1.398(6) ?
    C30 H30A . 0.9300 ?
    C31 H31A . 0.9300 ?
loop_
    _geom_angle_atom_site_label_1
    _geom_angle_atom_site_label_2
    _geom_angle_atom_site_label_3
    _geom_angle_site_symmetry_1
    _geom_angle_site_symmetry_3
    _geom_angle
    _geom_angle_publ_flag
    C2 C1 C6 . . 118.2(4) ?
    C2 C1 C7 . . 122.6(4) ?
    C6 C1 C7 . . 119.1(4) ?
    C3 C2 C1 . . 122.6(5) ?
    C3 C2 H2A . . 118.7 ?
    C1 C2 H2A . . 118.7 ?
    C2 C3 C4 . . 118.8(6) ?
    C2 C3 H3A . . 120.6 ?
    C4 C3 H3A . . 120.6 ?
    C5 C4 C3 . . 119.9(6) ?
    C5 C4 H4A . . 120.1 ?
    C3 C4 H4A . . 120.1 ?
    C4 C5 C6 . . 121.6(6) ?
    C4 C5 H5A . . 119.2 ?
    C6 C5 H5A . . 119.2 ?
    C5 C6 C1 . . 118.9(5) ?
    C5 C6 H6A . . 120.5 ?
    C1 C6 H6A . . 120.5 ?
    C8 C7 C1 . . 112.2(4) ?
    C8 C7 C12 . . 110.6(3) ?
    C1 C7 C12 . . 115.0(4) ?
    C8 C7 H7A . . 106.1 ?
    C1 C7 H7A . . 106.1 ?
    C12 C7 H7A . . 106.1 ?
    C7 C8 C9 . . 113.0(4) ?
    C7 C8 H8A . . 109.0 ?
    C9 C8 H8A . . 109.0 ?
    C7 C8 H8B . . 109.0 ?
    C9 C8 H8B . . 109.0 ?
    H8A C8 H8B . . 107.8 ?
    O2 C9 C10 . . 120.9(4) ?
    O2 C9 C8 . . 123.1(4) ?
    C10 C9 C8 . . 115.9(4) ?
    C11 C10 C9 . . 118.9(4) ?
    C11 C10 C13 . . 122.0(4) ?
    C9 C10 C13 . . 119.1(4) ?
    C10 C11 O1 . . 122.8(4) ?
    C10 C11 C12 . . 126.6(4) ?
    O1 C11 C12 . . 110.6(3) ?
    C11 C12 C7 . . 110.0(4) ?
    C11 C12 H12A . . 109.7 ?
    C7 C12 H12A . . 109.7 ?
    C11 C12 H12B . . 109.7 ?
    C7 C12 H12B . . 109.7 ?
    H12A C12 H12B . . 108.2 ?
    C10 C13 C20 . . 108.3(3) ?
    C10 C13 C14 . . 109.2(3) ?
    C20 C13 C14 . . 112.5(3) ?
    C10 C13 H13A . . 108.9 ?
    C20 C13 H13A . . 108.9 ?
    C14 C13 H13A . . 108.9 ?
    C19 C14 C15 . . 117.7(4) ?
    C19 C14 C13 . . 122.5(4) ?
    C15 C14 C13 . . 119.8(4) ?
    C16 C15 C14 . . 121.3(4) ?
    C16 C15 H15A . . 119.3 ?
    C14 C15 H15A . . 119.3 ?
    C17 C16 C15 . . 119.2(4) ?
    C17 C16 H16A . . 120.4 ?
    C15 C16 H16A . . 120.4 ?
    C16 C17 C18 . . 121.0(4) ?
    C16 C17 Cl1 . . 119.0(3) ?
    C18 C17 Cl1 . . 120.0(4) ?
    C19 C18 C17 . . 119.3(4) ?
    C19 C18 H18A . . 120.4 ?
    C17 C18 H18A . . 120.4 ?
    C18 C19 C14 . . 121.5(4) ?
    C18 C19 H19A . . 119.3 ?
    C14 C19 H19A . . 119.3 ?
    C25 C20 C21 . . 119.1(4) ?
    C25 C20 C13 . . 122.0(4) ?
    C21 C20 C13 . . 118.7(4) ?
    O3 C21 C20 . . 121.2(4) ?
    O3 C21 C22 . . 121.6(4) ?
    C20 C21 C22 . . 117.2(4) ?
    C23 C22 C21 . . 114.2(4) ?
    C23 C22 H22A . . 108.7 ?
    C21 C22 H22A . . 108.7 ?
    C23 C22 H22B . . 108.7 ?
    C21 C22 H22B . . 108.7 ?
    H22A C22 H22B . . 107.6 ?
    C22 C23 C26 . . 114.6(4) ?
    C22 C23 C24 . . 110.1(4) ?
    C26 C23 C24 . . 113.8(4) ?
    C22 C23 H23A . . 105.8 ?
    C26 C23 H23A . . 105.8 ?
    C24 C23 H23A . . 105.8 ?
    C25 C24 C23 . . 110.0(4) ?
    C25 C24 H24A . . 109.7 ?
    C23 C24 H24A . . 109.7 ?
    C25 C24 H24B . . 109.7 ?
    C23 C24 H24B . . 109.7 ?
    H24A C24 H24B . . 108.2 ?
    C20 C25 O1 . . 122.8(4) ?
    C20 C25 C24 . . 125.7(4) ?
    O1 C25 C24 . . 111.4(4) ?
    C27 C26 C31 . . 116.1(4) ?
    C27 C26 C23 . . 123.8(5) ?
    C31 C26 C23 . . 120.0(4) ?
    C26 C27 C28 . . 121.3(5) ?
    C26 C27 H27A . . 119.4 ?
    C28 C27 H27A . . 119.4 ?
    C29 C28 C27 . . 121.5(6) ?
    C29 C28 H28A . . 119.2 ?
    C27 C28 H28A . . 119.2 ?
    C28 C29 C30 . . 119.5(6) ?
    C28 C29 H29A . . 120.2 ?
    C30 C29 H29A . . 120.2 ?
    C29 C30 C31 . . 119.2(6) ?
    C29 C30 H30A . . 120.4 ?
    C31 C30 H30A . . 120.4 ?
    C26 C31 C30 . . 122.2(5) ?
    C26 C31 H31A . . 118.9 ?
    C30 C31 H31A . . 118.9 ?
    C25 O1 C11 . . 116.9(3) ?
loop_
    _geom_torsion_atom_site_label_1
    _geom_torsion_atom_site_label_2
    _geom_torsion_atom_site_label_3
    _geom_torsion_atom_site_label_4
    _geom_torsion_site_symmetry_1
    _geom_torsion_site_symmetry_2
    _geom_torsion_site_symmetry_3
    _geom_torsion_site_symmetry_4
    _geom_torsion
    _geom_torsion_publ_flag
    C6 C1 C2 C3 . . . . 1.1(7) ?
    C7 C1 C2 C3 . . . . -175.7(4) ?
    C1 C2 C3 C4 . . . . 0.0(8) ?
    C2 C3 C4 C5 . . . . -1.3(9) ?
    C3 C4 C5 C6 . . . . 1.4(9) ?
    C4 C5 C6 C1 . . . . -0.3(8) ?
    C2 C1 C6 C5 . . . . -1.0(7) ?
    C7 C1 C6 C5 . . . . 176.0(4) ?
    C2 C1 C7 C8 . . . . 63.1(6) ?
    C6 C1 C7 C8 . . . . -113.8(5) ?
    C2 C1 C7 C12 . . . . -64.5(6) ?
    C6 C1 C7 C12 . . . . 118.7(4) ?
    C1 C7 C8 C9 . . . . 172.4(4) ?
    C12 C7 C8 C9 . . . . -57.8(5) ?
    C7 C8 C9 O2 . . . . -147.2(4) ?
    C7 C8 C9 C10 . . . . 34.6(5) ?
    O2 C9 C10 C11 . . . . -178.8(4) ?
    C8 C9 C10 C11 . . . . -0.6(6) ?
    O2 C9 C10 C13 . . . . 2.2(6) ?
    C8 C9 C10 C13 . . . . -179.6(3) ?
    C9 C10 C11 O1 . . . . 172.2(3) ?
    C13 C10 C11 O1 . . . . -8.9(6) ?
    C9 C10 C11 C12 . . . . -9.6(6) ?
    C13 C10 C11 C12 . . . . 169.4(4) ?
    C10 C11 C12 C7 . . . . -13.8(6) ?
    O1 C11 C12 C7 . . . . 164.6(3) ?
    C8 C7 C12 C11 . . . . 46.5(5) ?
    C1 C7 C12 C11 . . . . 174.9(4) ?
    C11 C10 C13 C20 . . . . 22.8(5) ?
    C9 C10 C13 C20 . . . . -158.3(3) ?
    C11 C10 C13 C14 . . . . -100.0(4) ?
    C9 C10 C13 C14 . . . . 78.9(4) ?
    C10 C13 C14 C19 . . . . -113.0(4) ?
    C20 C13 C14 C19 . . . . 126.8(4) ?
    C10 C13 C14 C15 . . . . 65.4(5) ?
    C20 C13 C14 C15 . . . . -54.8(5) ?
    C19 C14 C15 C16 . . . . 0.0(6) ?
    C13 C14 C15 C16 . . . . -178.5(4) ?
    C14 C15 C16 C17 . . . . 1.9(7) ?
    C15 C16 C17 C18 . . . . -2.5(7) ?
    C15 C16 C17 Cl1 . . . . 178.6(3) ?
    C16 C17 C18 C19 . . . . 1.1(6) ?
    Cl1 C17 C18 C19 . . . . 180.0(3) ?
    C17 C18 C19 C14 . . . . 0.9(6) ?
    C15 C14 C19 C18 . . . . -1.4(6) ?
    C13 C14 C19 C18 . . . . 177.1(4) ?
    C10 C13 C20 C25 . . . . -19.7(5) ?
    C14 C13 C20 C25 . . . . 101.1(4) ?
    C10 C13 C20 C21 . . . . 156.3(3) ?
    C14 C13 C20 C21 . . . . -83.0(4) ?
    C25 C20 C21 O3 . . . . 171.2(4) ?
    C13 C20 C21 O3 . . . . -4.9(6) ?
    C25 C20 C21 C22 . . . . -6.3(6) ?
    C13 C20 C21 C22 . . . . 177.6(3) ?
    O3 C21 C22 C23 . . . . 156.9(4) ?
    C20 C21 C22 C23 . . . . -25.6(6) ?
    C21 C22 C23 C26 . . . . -176.6(4) ?
    C21 C22 C23 C24 . . . . 53.5(5) ?
    C22 C23 C24 C25 . . . . -49.5(5) ?
    C26 C23 C24 C25 . . . . -179.9(4) ?
    C21 C20 C25 O1 . . . . -173.4(3) ?
    C13 C20 C25 O1 . . . . 2.5(6) ?
    C21 C20 C25 C24 . . . . 8.7(6) ?
    C13 C20 C25 C24 . . . . -175.4(4) ?
    C23 C24 C25 C20 . . . . 20.0(6) ?
    C23 C24 C25 O1 . . . . -158.1(3) ?
    C22 C23 C26 C27 . . . . 6.2(7) ?
    C24 C23 C26 C27 . . . . 134.2(5) ?
    C22 C23 C26 C31 . . . . -177.4(5) ?
    C24 C23 C26 C31 . . . . -49.4(6) ?
    C31 C26 C27 C28 . . . . -3.0(9) ?
    C23 C26 C27 C28 . . . . 173.5(5) ?
    C26 C27 C28 C29 . . . . 1.3(11) ?
    C27 C28 C29 C30 . . . . 2.5(11) ?
    C28 C29 C30 C31 . . . . -4.2(10) ?
    C27 C26 C31 C30 . . . . 1.2(8) ?
    C23 C26 C31 C30 . . . . -175.4(5) ?
    C29 C30 C31 C26 . . . . 2.4(9) ?
    C20 C25 O1 C11 . . . . 14.2(5) ?
    C24 C25 O1 C11 . . . . -167.6(3) ?
    C10 C11 O1 C25 . . . . -11.0(5) ?
    C12 C11 O1 C25 . . . . 170.5(3) ?
data_global
_journal_date_recd_electronic     2010-04-20
_journal_date_accepted     2010-04-25
_journal_name_full     'Acta Crystallographica, Section E'
_journal_year     2010
_journal_volume     66
_journal_issue      5
_journal_page_first     o1217
_journal_page_last     o1217
_journal_paper_category     QO
_journal_coeditor_code     HB5410
_publ_contact_author_name     'Guang-Fan Han'
_publ_contact_author_address
;
School of MaterialScience and Engineering,
Jiangsu University of Science and Technology, Zhenjiang, Jiangsu212003, China
;
_publ_contact_author_email     'gf552002@yahoo.com.cn'
_publ_contact_author_fax     '+86-511-84406233'
_publ_contact_author_phone     '+86-511-84406233'
_publ_section_title
;\
9-(4-Chlorophenyl)-3,6-diphenyl-1,2,3,4,5,6,7,8-octahydro-9<i>H</i>-xanthene-1,\
8-dione
;
loop_
    _publ_author_name
    _publ_author_footnote
    _publ_author_address
    'Cui, Bin' .
;
School of Material Science and Engineering,
Jiangsu University of Science and Technology, Zhenjiang, Jiangsu 212003,
People's Republic of China
;
    'Jin, Yan' .
;
School of Material Science and Engineering,
Jiangsu University of Science and Technology, Zhenjiang, Jiangsu 212003,
People's Republic of China
;
    'Wang, Fang-Ming' .
;
School of Material Science and Engineering,
Jiangsu University of Science and Technology, Zhenjiang, Jiangsu 212003,
People's Republic of China
;
    'Chen, Li-Zhuang' .
;
School of Material Science and Engineering,
Jiangsu University of Science and Technology, Zhenjiang, Jiangsu 212003,
People's Republic of China
;
    'Han, Guang-Fan' .
;
School of Material Science and Engineering,
Jiangsu University of Science and Technology, Zhenjiang, Jiangsu 212003,
People's Republic of China
;
