# Supplementary material for: 9-(4-Chloro­phen­yl)-3,6-diphenyl-1,2,3,4,5,6,7,8-octa­hydro-9H-xanthene-1,8-dione
Source: Acta Crystallogr Sect E Struct Rep Online. 2010 Apr 30;66(Pt 5):o1217. doi: 10.1107/S1600536810015151 (PMC2979079; doi:10.1107/S1600536810015151)
Supplement: Supplementary file 2 [file e-66-o1217-Isup2.hkl]

# 
# h,k,l, Fc-squared, Fo-squared, sigma(Fo-squared) and status flag 
# 
data_I
_shelx_title ' 11 in Pbca' 
_shelx_refln_list_code          4 
_shelx_F_calc_maximum      453.61 
_exptl_crystal_F_000      2016.00 
_reflns_d_resolution_high  0.8108 
 
loop_ 
 _symmetry_equiv_pos_as_xyz 
 'x, y, z' 
 '-x+1/2, -y, z+1/2' 
 '-x, y+1/2, -z+1/2' 
 'x+1/2, -y+1/2, -z' 
 '-x, -y, -z' 
 'x-1/2, y, -z-1/2' 
 'x, -y-1/2, z-1/2' 
 '-x-1/2, y-1/2, z' 
 
_cell_length_a     9.7591 
_cell_length_b    22.1335 
_cell_length_c    22.2899 
_cell_angle_alpha  90.000 
_cell_angle_beta   90.000 
_cell_angle_gamma  90.000 
 
_shelx_F_squared_multiplier     1.000 
 
loop_ 
 _refln_index_h 
 _refln_index_k 
 _refln_index_l 
 _refln_F_squared_calc 
 _refln_F_squared_meas 
 _refln_F_squared_sigma 
 _refln_observed_status 
   2   0   0    14337.03    15988.93    319.28 o 
   4   0   0       81.35        0.00     53.83 o 
   6   0   0      610.46      703.75    118.82 o 
   8   0   0        0.14       25.81    114.29 o 
  10   0   0      219.34      263.24    216.78 o 
  12   0   0        0.21      196.88    120.93 o 
   2   1   0    34800.78    35580.26    362.36 o 
   4   1   0    10865.35    11417.58    264.33 o 
   6   1   0        2.08       52.30     44.13 o 
   8   1   0     3415.01     2964.25    262.36 o 
  10   1   0        3.56        0.00     96.31 o 
  12   1   0      131.60      220.16     99.58 o 
   0   2   0     3240.52     3369.74    117.98 o 
   2   2   0    26647.31    28439.81    336.79 o 
   4   2   0     1652.39     1575.61     90.75 o 
   6   2   0      375.51      562.15     77.25 o 
   8   2   0        3.98        3.50     74.23 o 
  10   2   0       14.67       75.54    109.08 o 
  12   2   0      281.90      342.70    112.48 o 
   2   3   0     7136.05     7325.99    151.05 o 
   4   3   0        0.76       35.52     36.77 o 
   6   3   0      213.71      237.70     56.46 o 
   8   3   0      473.82      487.00    196.51 o 
  10   3   0       89.53       76.29    105.41 o 
   0   4   0     2546.02     2543.73    148.95 o 
   2   4   0      744.13      860.35     57.77 o 
   4   4   0      189.09      257.87     47.20 o 
   6   4   0        0.02       48.84     41.13 o 
   8   4   0     1070.35      910.73    180.63 o 
  10   4   0      158.88      199.01    129.30 o 
   2   5   0    15992.47    16025.70    234.78 o 
   4   5   0      394.05      444.47     51.72 o 
   6   5   0     1952.55     1794.59    113.86 o 
   8   5   0     5534.74     5381.26    436.52 o 
  10   5   0       99.07      100.28    141.57 o 
   0   6   0   117455.04   120872.85   1841.80 o 
   4   6   0     3382.73     3122.49    106.20 o 
   6   6   0      240.79      271.65     59.56 o 
   8   6   0     1088.27     1245.25    200.94 o 
  10   6   0       17.86      149.68    151.16 o 
   2   7   0       20.55       44.52     28.64 o 
   4   7   0    11125.30    11223.52    227.09 o 
   6   7   0     1546.23     1551.45    108.88 o 
   8   7   0     4565.10     3439.29    286.43 o 
  10   7   0       81.84      154.13    115.49 o 
   0   8   0    38906.17    38276.52    699.56 o 
   2   8   0     2078.24     1735.28     89.20 o 
   4   8   0     4250.71     4150.10    125.69 o 
   6   8   0      293.45      311.65     61.67 o 
   8   8   0      110.63      171.71    127.02 o 
  10   8   0        0.29       23.23     87.67 o 
   2   9   0       63.58       74.55     40.77 o 
   4   9   0      843.05     1066.54     77.24 o 
   6   9   0      808.32      792.07    106.30 o 
   8   9   0     1589.26     1739.34    261.37 o 
  10   9   0       37.02        0.00    101.85 o 
   0  10   0       11.97       14.07     36.04 o 
   2  10   0      149.78      262.90     53.78 o 
   4  10   0      648.13      755.67     91.16 o 
   6  10   0      315.71      226.10     72.66 o 
   8  10   0       20.38       78.57    114.24 o 
  10  10   0       12.24       67.52    125.70 o 
   2  11   0      107.76       91.92     40.97 o 
   4  11   0       74.33      142.33     54.94 o 
   6  11   0     1041.77     1183.25    134.34 o 
   8  11   0      681.67      784.06    193.96 o 
  10  11   0       35.53      108.02    116.87 o 
   0  12   0    24948.34    24601.09    692.38 o 
   2  12   0     3863.06     3874.74    154.48 o 
   4  12   0      612.99      630.96     96.22 o 
   6  12   0       24.04       21.16     62.20 o 
   8  12   0      984.02      744.30    198.55 o 
  10  12   0        4.22      112.68    120.96 o 
   2  13   0     1571.39     1378.34    117.17 o 
   4  13   0      156.39      100.78     56.72 o 
   6  13   0       66.71       45.73     70.44 o 
   8  13   0     4227.35     3513.72    335.01 o 
  10  13   0        2.73      102.72    145.63 o 
   0  14   0     4901.82     3934.56    355.41 o 
   2  14   0      361.34      464.17     80.65 o 
   4  14   0      350.85      381.34     83.47 o 
   6  14   0      201.36      109.55     82.27 o 
   8  14   0      251.87      280.63    154.04 o 
  10  14   0        2.28       54.43    140.84 o 
   2  15   0       40.53       56.82     51.22 o 
   4  15   0      540.38      582.95    106.87 o 
   6  15   0      110.20      145.25     87.33 o 
   8  15   0      177.05      219.24    136.69 o 
  10  15   0       28.95       94.00    115.14 o 
   0  16   0     1346.77      901.79    254.39 o 
   2  16   0       79.69       81.21     58.56 o 
   4  16   0      457.24      448.73     99.79 o 
   6  16   0        3.01       39.92     77.57 o 
   8  16   0        3.94        0.12    114.61 o 
   2  17   0       52.51      114.96     87.63 o 
   4  17   0      128.34      130.30     74.08 o 
   6  17   0      684.44      745.57    138.77 o 
   8  17   0        0.37       68.94    125.46 o 
   2  18   0      648.36      734.46    148.21 o 
   4  18   0       24.37        0.00     76.61 o 
   6  18   0       29.74       34.02     87.86 o 
   8  18   0       14.99        0.00    115.23 o 
   2  19   0     1667.93     1776.13    210.50 o 
   4  19   0      638.00      634.95    146.06 o 
   6  19   0      208.71      300.31    114.30 o 
   8  19   0       59.22      146.43    122.04 o 
   0  20   0     1468.35     1087.61    314.12 o 
   2  20   0       25.87       67.30     83.29 o 
   4  20   0        0.01       46.61     96.47 o 
   6  20   0       61.65      140.37    103.38 o 
   8  20   0        0.79      137.36    118.69 o 
   2  21   0      328.96      226.78    110.00 o 
   4  21   0       51.42       51.17     96.74 o 
   6  21   0       47.39      151.65    101.52 o 
   0  22   0     1777.67     1656.85    386.38 o 
   2  22   0      271.99      275.02    121.57 o 
   4  22   0        0.03       81.27     98.56 o 
   6  22   0       45.35      175.60    112.06 o 
   2  23   0      114.89      176.89    130.72 o 
   4  23   0      253.59      270.24    111.78 o 
   6  23   0       43.95      145.76     95.40 o 
   0  24   0      303.58      492.56    210.89 o 
   2  24   0       68.67       89.81    136.52 o 
   4  24   0      338.71      543.49    142.84 o 
   2  25   0        0.06      226.02    133.18 o 
   4  25   0       13.14       88.63     82.42 o 
   0  26   0       13.29      182.13    126.83 o 
   2  26   0       58.30      142.53    120.08 o 
   1   1   1      124.60      148.93     20.11 o 
   2   1   1     1446.08     1412.97     42.14 o 
   3   1   1      133.70      144.04     26.36 o 
   4   1   1      561.69      608.19     48.54 o 
   5   1   1     2993.50     3193.87    108.18 o 
   6   1   1       32.42       41.73     35.38 o 
   7   1   1      101.44      125.49     39.63 o 
   8   1   1      140.29      104.97     70.79 o 
   9   1   1      436.48      306.19     96.49 o 
  10   1   1        5.26       12.99     69.07 o 
  11   1   1        1.82       39.87     63.22 o 
  12   1   1       82.60      238.72     65.06 o 
   0   2   1     5384.39     5531.97    113.66 o 
   1   2   1      106.49       87.70     13.91 o 
   2   2   1     6719.53     6743.46     99.81 o 
   3   2   1    10255.78    10412.09    136.36 o 
   4   2   1     1072.91     1016.29     57.05 o 
   5   2   1       16.06       85.99     30.23 o 
   6   2   1      124.27      179.32     38.78 o 
   7   2   1      104.81      123.70     40.45 o 
   8   2   1      500.46      411.51     94.19 o 
   9   2   1      430.18      360.91    102.48 o 
  10   2   1       73.34       38.40     77.32 o 
  11   2   1       36.42       86.74     70.08 o 
   1   3   1     4643.91     4094.31     64.84 o 
   2   3   1     6495.12     6092.68    106.46 o 
   3   3   1     1322.49     1240.75     52.02 o 
   4   3   1      189.98      220.51     35.61 o 
   5   3   1     1473.54     1373.34     71.30 o 
   6   3   1      163.92      134.00     36.11 o 
   7   3   1     3298.61     2985.55    104.20 o 
   8   3   1      949.43      655.01    115.72 o 
   9   3   1      450.96      416.92    103.50 o 
  10   3   1       20.26       42.35     75.17 o 
  11   3   1      396.12      553.89    116.72 o 
   0   4   1    10393.48    10363.58    122.61 o 
   1   4   1    24530.65    24885.23    181.80 o 
   2   4   1    12563.57    13369.28    129.21 o 
   3   4   1    10876.31    11082.66    163.45 o 
   4   4   1      154.21      115.13     29.91 o 
   5   4   1       32.51      108.35     33.59 o 
   6   4   1      727.16      787.68     62.50 o 
   7   4   1       13.68       45.96     33.82 o 
   8   4   1      903.69      887.22    129.65 o 
   9   4   1      372.39      288.94     94.90 o 
  10   4   1       47.31       27.52     72.52 o 
  11   4   1       19.05       39.37     80.00 o 
   1   5   1    10934.56    11928.24    134.86 o 
   2   5   1     8481.61     8224.07    104.16 o 
   3   5   1     1401.66     1326.81     51.22 o 
   4   5   1      274.59      234.69     34.77 o 
   5   5   1       48.01       57.44     28.89 o 
   6   5   1      251.64      329.15     45.82 o 
   7   5   1     3107.20     2895.18    108.56 o 
   8   5   1      738.51      742.46    119.87 o 
   9   5   1      204.90      309.64     98.06 o 
  10   5   1       56.83       86.24     84.30 o 
  11   5   1      328.37      334.72    107.37 o 
   0   6   1     1432.10     1318.82     56.01 o 
   1   6   1     6041.75     5956.91    103.04 o 
   2   6   1      226.71      272.04     28.17 o 
   3   6   1      852.94      801.68     48.08 o 
   4   6   1      138.94      226.74     34.11 o 
   5   6   1       28.75      100.32     29.17 o 
   6   6   1        9.35       76.21     28.99 o 
   7   6   1        8.97       36.56     36.08 o 
   8   6   1       53.98       84.83     66.51 o 
   9   6   1        8.33       34.99     77.88 o 
  10   6   1       33.90       46.65    109.81 o 
  11   6   1        1.04       58.22     71.09 o 
   1   7   1     1217.58     1218.29     56.30 o 
   2   7   1      863.70      946.07     56.66 o 
   3   7   1      403.93      423.13     38.57 o 
   4   7   1     1424.38     1439.17     66.12 o 
   5   7   1     1344.46     1395.92     72.14 o 
   6   7   1       39.77       71.04     27.42 o 
   7   7   1       16.21       32.17     33.48 o 
   8   7   1      733.03      612.69    101.00 o 
   9   7   1      396.48      365.92    105.68 o 
  10   7   1       57.79       85.88     71.25 o 
  11   7   1        1.84      109.95     64.07 o 
   0   8   1    20283.28    19017.25    281.83 o 
   1   8   1      216.37      281.37     33.48 o 
   2   8   1     2105.23     2393.22     79.82 o 
   3   8   1     2509.42     2660.07     80.46 o 
   4   8   1     1009.34     1210.32     61.61 o 
   5   8   1      695.10      809.61     55.32 o 
   6   8   1       10.08       34.08     29.91 o 
   7   8   1        0.24       16.11     39.22 o 
   8   8   1      191.12       49.30     71.20 o 
   9   8   1       21.55      118.22     74.66 o 
  10   8   1      576.23      447.40    111.01 o 
  11   8   1       19.32       50.25     59.44 o 
   1   9   1      299.94      299.42     30.38 o 
   2   9   1    39013.59    41069.93    317.44 o 
   3   9   1    10453.02    10574.24    135.67 o 
   4   9   1     2906.41     2814.68     82.02 o 
   5   9   1     3431.68     2995.02     85.26 o 
   6   9   1      671.40      811.89     75.39 o 
   7   9   1      103.58       84.37     45.89 o 
   8   9   1     2909.58     2715.58    212.90 o 
   9   9   1        0.86       85.21     80.04 o 
  10   9   1       74.90      145.68     75.46 o 
  11   9   1      189.78      369.06     82.77 o 
   0  10   1    13725.27    12530.51    185.21 o 
   1  10   1    10644.21    10169.46    152.63 o 
   2  10   1     1493.73     1501.19     69.85 o 
   3  10   1      504.66      472.76     50.91 o 
   4  10   1     1674.46     1834.52     75.49 o 
   5  10   1     1054.61      979.97     78.42 o 
   6  10   1      536.64      630.76     71.76 o 
   7  10   1      462.83      426.46     69.58 o 
   8  10   1      134.46      123.05     84.74 o 
   9  10   1       22.12       58.73     77.11 o 
  10  10   1      366.68      381.38    113.44 o 
  11  10   1       55.64      167.68     57.31 o 
   1  11   1     3736.21     3381.04    112.70 o 
   2  11   1      332.73      321.38     42.01 o 
   3  11   1      164.45      135.61     32.29 o 
   4  11   1     1288.60     1448.56     87.49 o 
   5  11   1     1876.32     1941.27    104.09 o 
   6  11   1       25.45       26.67     39.49 o 
   7  11   1      426.67      496.59     74.82 o 
   8  11   1     1258.05     1103.92    156.23 o 
   9  11   1       41.44       94.52     90.81 o 
  10  11   1      186.11      230.39     90.99 o 
  11  11   1      170.25      301.73     96.46 o 
   0  12   1     1159.43     1164.50     73.16 o 
   1  12   1     2755.53     2546.84     71.49 o 
   2  12   1       77.39       96.94     32.04 o 
   3  12   1      959.26      991.54     74.39 o 
   4  12   1      519.20      576.58     63.60 o 
   5  12   1      195.65      134.01     43.90 o 
   6  12   1       64.20       43.22     45.26 o 
   7  12   1       11.50       31.23     56.43 o 
   8  12   1       24.56        0.00     75.58 o 
   9  12   1       25.52       66.32     81.87 o 
  10  12   1       30.31       92.11     86.47 o 
   1  13   1      849.10      948.11     67.75 o 
   2  13   1      174.35      155.55     38.27 o 
   3  13   1      143.37      214.23     44.99 o 
   4  13   1        0.48       13.70     33.51 o 
   5  13   1      168.98      183.69     50.36 o 
   6  13   1       10.90        0.00     47.10 o 
   7  13   1      805.36      770.63     99.86 o 
   8  13   1      115.93       86.17     82.64 o 
   9  13   1      244.70      300.62    106.22 o 
  10  13   1        9.47       62.50     69.33 o 
   0  14   1     2222.72     2081.30    135.38 o 
   1  14   1      564.44      643.34     60.60 o 
   2  14   1      834.65      978.91     76.68 o 
   3  14   1        8.67       42.54     33.24 o 
   4  14   1       66.56       63.33     39.81 o 
   5  14   1       15.50       47.05     48.12 o 
   6  14   1       83.54      101.84     56.52 o 
   7  14   1      138.48       54.43     60.76 o 
   8  14   1      285.78      383.45    112.29 o 
   9  14   1       86.83      118.07     90.89 o 
  10  14   1       86.16      142.35     87.40 o 
   1  15   1      619.99      724.63     66.97 o 
   2  15   1      293.79      273.43     50.69 o 
   3  15   1       59.62      126.37     43.41 o 
   4  15   1        0.64       25.70     41.14 o 
   5  15   1        0.11        0.00     45.81 o 
   6  15   1        1.00       15.61     53.46 o 
   7  15   1       82.71      140.72     69.46 o 
   8  15   1        7.33       34.11     86.02 o 
   9  15   1       13.24       91.21     85.28 o 
  10  15   1       64.94      250.95     94.34 o 
   0  16   1     3012.53     2643.72    246.57 o 
   1  16   1       88.38       56.92     51.22 o 
   2  16   1      449.79      538.67     66.45 o 
   3  16   1      353.36      351.09     61.32 o 
   4  16   1       61.57       96.71     51.05 o 
   5  16   1      441.86      468.98     79.28 o 
   6  16   1      263.17      189.01     73.61 o 
   7  16   1       93.61      128.17     69.91 o 
   8  16   1      297.77      360.16    106.82 o 
   9  16   1       85.71      140.16     95.18 o 
   1  17   1       56.58       44.53     55.59 o 
   2  17   1      890.89      895.44    107.62 o 
   3  17   1      169.76      129.85     51.99 o 
   4  17   1       27.67       37.40     49.28 o 
   5  17   1      266.06      194.79     66.83 o 
   6  17   1       23.92       47.90     59.23 o 
   7  17   1      390.90      397.67     88.56 o 
   8  17   1       17.38       39.30     86.90 o 
   9  17   1      102.41      284.64    100.68 o 
   0  18   1     2902.59     2779.97    294.57 o 
   1  18   1     2161.32     1974.03    163.01 o 
   2  18   1     1822.35     1626.03    138.59 o 
   3  18   1        5.35        0.00     56.61 o 
   4  18   1       11.05       30.07     54.26 o 
   5  18   1       12.62        0.00     55.41 o 
   6  18   1        2.13       33.53     58.82 o 
   7  18   1        0.01       35.10     63.38 o 
   8  18   1        2.50       50.24     84.97 o 
   9  18   1       12.09       13.82    101.18 o 
   1  19   1       53.64       44.94     67.22 o 
   2  19   1      300.16      200.28     72.61 o 
   3  19   1        0.93        0.00     57.29 o 
   4  19   1       95.92       49.84     66.04 o 
   5  19   1      129.50      124.29     67.05 o 
   6  19   1       10.49        0.00     61.04 o 
   7  19   1      250.92      317.92     84.86 o 
   8  19   1      116.00      179.62     86.12 o 
   0  20   1     1064.62      938.91    214.99 o 
   1  20   1       51.12       29.03     73.73 o 
   2  20   1       10.15       11.20     58.33 o 
   3  20   1      400.69      389.75     91.40 o 
   4  20   1       27.94       17.39     63.19 o 
   5  20   1       39.78       89.69     75.52 o 
   6  20   1      199.43      187.37     75.10 o 
   7  20   1      100.45      176.54     75.50 o 
   8  20   1       77.42      152.79    110.47 o 
   1  21   1      744.91      736.32    139.29 o 
   2  21   1        9.49       30.10     66.63 o 
   3  21   1      185.41      301.29     89.26 o 
   4  21   1       10.17        0.00     66.77 o 
   5  21   1        1.23       23.30     65.55 o 
   6  21   1       32.90       88.49     74.24 o 
   7  21   1        0.31       98.73     69.59 o 
   0  22   1      177.01      169.66    128.22 o 
   1  22   1       13.78       15.10     78.98 o 
   2  22   1      505.16      478.78    110.35 o 
   3  22   1       52.98       95.26     70.31 o 
   4  22   1       19.47       31.80     69.56 o 
   5  22   1      328.65      298.77     87.23 o 
   6  22   1        2.68       92.33     69.57 o 
   7  22   1        0.43       80.66     82.57 o 
   1  23   1       20.71       19.00     83.18 o 
   2  23   1      349.87      374.67    100.42 o 
   3  23   1       18.73       37.43     64.83 o 
   4  23   1      211.71      232.19     85.52 o 
   5  23   1        0.29      129.74     68.67 o 
   6  23   1        1.21      173.04     69.19 o 
   0  24   1      107.75      203.16    147.47 o 
   1  24   1       41.97       88.79     83.28 o 
   2  24   1       12.30      147.78     88.34 o 
   3  24   1       12.01       38.67     61.55 o 
   4  24   1      132.67      302.68     78.93 o 
   5  24   1       33.10      162.39     75.67 o 
   1  25   1        5.75      102.78     83.98 o 
   2  25   1       43.11      153.62     79.98 o 
   3  25   1       34.05      130.30     68.92 o 
   4  25   1       77.96      202.51     65.04 o 
   0  26   1      196.13      349.48    124.33 o 
   1  26   1       34.42       63.52     63.15 o 
   2  26   1        1.83      190.15     84.90 o 
   3  26   1       19.12       99.43     76.28 o 
   1  27   1      109.15      279.19     78.01 o 
   1   0   2    18959.93    20460.79    260.37 o 
   2   0   2    11126.67    11924.09    238.26 o 
   3   0   2     1720.08     1657.37     87.47 o 
   4   0   2     3571.16     3292.90    132.82 o 
   6   0   2      133.05       49.23     51.27 o 
   7   0   2      329.04      334.91    107.48 o 
   8   0   2      105.72       57.17     77.58 o 
   9   0   2      481.57      280.70    135.51 o 
  10   0   2      251.19      332.55    148.32 o 
  11   0   2      265.24      281.13    136.58 o 
  12   0   2       36.84      150.54     85.57 o 
   1   1   2     1440.61     1416.61     42.87 o 
   2   1   2     2272.28     2437.57     78.22 o 
   3   1   2     1547.25     1675.76     54.46 o 
   4   1   2      406.85      433.67     43.04 o 
   5   1   2      415.69      389.57     47.19 o 
   6   1   2     4397.26     4460.21    123.75 o 
   7   1   2      765.47     1066.78    116.03 o 
   8   1   2     2507.44     2375.67    136.19 o 
   9   1   2      515.30      466.62    112.13 o 
  10   1   2      169.58      107.89     83.40 o 
  11   1   2       49.46      152.05     78.79 o 
   0   2   2      339.46      310.30     23.27 o 
   1   2   2      984.93      941.33     25.53 o 
   2   2   2     5442.84     5514.18     83.93 o 
   3   2   2     3409.06     3517.59     79.06 o 
   4   2   2     1031.90     1088.80     56.84 o 
   5   2   2      960.59     1039.20     67.55 o 
   6   2   2      234.54      381.41     52.58 o 
   7   2   2      168.04      327.67     77.10 o 
   8   2   2       14.40        0.00     45.17 o 
   9   2   2       42.08      100.89     75.61 o 
  10   2   2        0.91        0.00     67.85 o 
  11   2   2      272.98      415.92    103.60 o 
   1   3   2      408.54      367.09     21.80 o 
   2   3   2     7839.29     7366.11     98.25 o 
   3   3   2      514.13      534.29     41.92 o 
   4   3   2       89.67      102.24     29.08 o 
   5   3   2      955.98     1103.50     70.63 o 
   6   3   2      223.01      275.21     46.47 o 
   7   3   2      245.30      260.54     71.51 o 
   8   3   2       51.92       11.55     50.79 o 
   9   3   2       31.52       30.53     68.89 o 
  10   3   2       14.17       43.62     72.28 o 
  11   3   2        2.45       79.66     74.76 o 
   0   4   2    11225.48    11321.72    172.85 o 
   1   4   2      684.55      714.21     32.60 o 
   2   4   2     8083.20     7651.36     98.61 o 
   3   4   2      124.95      180.29     28.85 o 
   4   4   2     1302.14     1235.12     62.94 o 
   5   4   2      153.51      150.51     37.77 o 
   6   4   2      390.98      512.71     59.86 o 
   7   4   2       22.09       63.02     46.62 o 
   8   4   2      491.94      452.47     80.40 o 
   9   4   2      296.43      230.86     92.48 o 
  10   4   2       82.24       79.54     70.92 o 
  11   4   2       38.51      156.47     96.38 o 
   1   5   2    22065.82    22741.72    169.32 o 
   2   5   2    16838.15    16524.05    151.98 o 
   3   5   2      668.83      814.63     47.27 o 
   4   5   2      522.74      542.97     48.41 o 
   5   5   2      515.56      546.30     56.65 o 
   6   5   2       42.68       86.14     35.21 o 
   7   5   2       10.43       76.90     51.24 o 
   8   5   2       35.01       40.64     53.01 o 
   9   5   2        0.79       19.72     70.91 o 
  10   5   2        5.54        7.93     72.80 o 
  11   5   2       50.11       93.62     95.26 o 
   0   6   2    14807.69    14232.17    199.31 o 
   1   6   2      842.67      878.78     41.86 o 
   2   6   2      921.78      957.60     44.25 o 
   3   6   2     3121.90     3013.47     75.67 o 
   4   6   2     3331.53     3210.35     86.19 o 
   5   6   2      174.35      217.50     37.75 o 
   7   6   2       33.13       32.92     45.10 o 
   8   6   2      456.30      469.98     80.11 o 
   9   6   2      236.02      271.48    108.67 o 
  10   6   2       20.52      127.23    103.11 o 
  11   6   2        2.25       74.21     64.51 o 
   1   7   2    14551.01    14673.95    150.56 o 
   2   7   2       34.28       93.42     25.61 o 
   4   7   2      457.08      382.08     42.13 o 
   5   7   2      458.43      584.18     55.23 o 
   6   7   2      556.15      697.78     60.96 o 
   7   7   2      267.30      281.41     55.74 o 
   8   7   2      784.98      612.63     84.00 o 
   9   7   2       63.92       28.23     70.20 o 
  10   7   2      146.02      190.74     76.22 o 
  11   7   2      145.40      170.16     76.76 o 
   0   8   2     7076.24     6794.97    154.72 o 
   1   8   2     2808.00     2833.93     70.93 o 
   2   8   2     1483.49     1432.70     63.03 o 
   3   8   2       24.60       60.50     23.39 o 
   4   8   2      653.07      716.89     55.08 o 
   5   8   2       16.76       28.45     27.56 o 
   6   8   2      238.95      212.61     42.13 o 
   7   8   2      428.16      362.48     66.08 o 
   8   8   2      136.89      159.72     69.78 o 
   9   8   2       39.29       20.07     65.84 o 
  10   8   2      178.42      235.39     83.81 o 
  11   8   2        0.37      161.07     65.36 o 
   1   9   2     1679.29     1510.69     57.79 o 
   2   9   2     1144.99     1311.33     73.80 o 
   3   9   2      704.48      730.74     49.19 o 
   4   9   2     1009.24      898.22     61.19 o 
   5   9   2       93.89       82.64     30.62 o 
   6   9   2      667.17      747.58     73.46 o 
   7   9   2      241.13      275.67     70.09 o 
   8   9   2      138.93       93.35     63.68 o 
   9   9   2       38.61       78.26     78.03 o 
  10   9   2      126.56      197.05     83.64 o 
  11   9   2        0.99       69.53     51.00 o 
   0  10   2     1970.47     1754.44     73.55 o 
   1  10   2        9.86       38.47     23.78 o 
   2  10   2     4679.95     4657.67    120.20 o 
   3  10   2     1126.55     1184.14     77.28 o 
   4  10   2      454.72      552.51     61.89 o 
   5  10   2        4.65       21.11     30.40 o 
   6  10   2        9.94       28.10     37.79 o 
   7  10   2      346.00      337.93     78.00 o 
   8  10   2        0.03       41.83     62.88 o 
   9  10   2       83.58       88.18     79.79 o 
  10  10   2       29.52      153.95     88.71 o 
  11  10   2       14.22      158.65     57.11 o 
   1  11   2     2399.27     2407.89     69.42 o 
   2  11   2        5.19       23.45     25.46 o 
   4  11   2      120.25      235.54     44.59 o 
   5  11   2       95.24      178.97     44.73 o 
   6  11   2      250.73      203.92     52.63 o 
   7  11   2      899.04      721.04    101.92 o 
   8  11   2       71.22       71.69     67.66 o 
   9  11   2       18.91       40.60     73.62 o 
  10  11   2       10.04       43.39     76.31 o 
   0  12   2     3460.59     3202.88    105.53 o 
   1  12   2        4.78       41.03     23.61 o 
   2  12   2     1278.29     1637.68     84.66 o 
   3  12   2     1307.32     1394.07     84.38 o 
   4  12   2      153.94      175.21     43.69 o 
   5  12   2       86.11       84.20     41.20 o 
   6  12   2       37.13       99.22     48.88 o 
   7  12   2       13.17       17.52     58.54 o 
   8  12   2      185.35      157.08     87.09 o 
   9  12   2       37.23       41.77     81.84 o 
  10  12   2        2.78       90.71     80.65 o 
   1  13   2      314.15      293.26     43.70 o 
   2  13   2      726.11      810.57     68.17 o 
   3  13   2       26.43       35.90     33.59 o 
   4  13   2      292.77      265.59     50.41 o 
   5  13   2        7.68       38.96     40.59 o 
   6  13   2       47.05       59.17     48.11 o 
   7  13   2       18.91       30.32     61.03 o 
   8  13   2       13.79        0.00     66.70 o 
   9  13   2       26.24      128.62     89.30 o 
  10  13   2        0.57       84.52     62.91 o 
   0  14   2     1398.31     1204.51    103.18 o 
   1  14   2      532.03      564.14     59.27 o 
   2  14   2      823.77      906.28     75.21 o 
   3  14   2      160.05      199.11     45.11 o 
   4  14   2      166.30      185.45     49.35 o 
   5  14   2      512.41      478.22     72.28 o 
   6  14   2       88.58      111.90     57.29 o 
   7  14   2       49.24       30.26     64.76 o 
   8  14   2      320.11      351.80    103.55 o 
   9  14   2      168.87      141.50     96.61 o 
  10  14   2        0.29      114.61     90.54 o 
   1  15   2      927.88      959.98     83.62 o 
   2  15   2      445.18      482.18     60.43 o 
   3  15   2      352.68      332.17     58.28 o 
   4  15   2      245.79      272.37     57.39 o 
   5  15   2        0.33       37.45     47.76 o 
   6  15   2      486.54      498.26     80.84 o 
   7  15   2      457.09      433.25     95.33 o 
   8  15   2      273.75      193.50     92.26 o 
   9  15   2        6.11       74.12     87.10 o 
  10  15   2       98.03      143.52    102.36 o 
   0  16   2     2679.16     2498.60    258.14 o 
   1  16   2      104.32      124.24     55.36 o 
   2  16   2      541.45      549.60     67.72 o 
   3  16   2      490.30      532.56     72.41 o 
   4  16   2      298.88      282.08     61.11 o 
   5  16   2       51.15       23.86     51.82 o 
   6  16   2      150.49       85.31     61.25 o 
   7  16   2        1.88       53.65     67.40 o 
   8  16   2        2.61      122.22     83.68 o 
   9  16   2        0.10       96.08    100.92 o 
   1  17   2      510.94      390.86     89.97 o 
   2  17   2      340.86      302.79     75.76 o 
   3  17   2      412.12      370.62     66.11 o 
   4  17   2      251.78      306.83     67.04 o 
   5  17   2        9.21        0.00     53.05 o 
   6  17   2        4.75        0.00     56.79 o 
   7  17   2        0.01       33.82     70.98 o 
   8  17   2        3.35       56.71     79.46 o 
   9  17   2        1.37      165.96    103.58 o 
   0  18   2     5214.27     4767.08    332.03 o 
   1  18   2     5650.69     5085.07    240.90 o 
   2  18   2     2527.03     2302.99    156.13 o 
   3  18   2     1297.70     1169.77    125.21 o 
   4  18   2        0.12        0.00     52.22 o 
   5  18   2      510.81      454.21     82.77 o 
   6  18   2        1.29        0.00     57.85 o 
   7  18   2       64.30       68.72     76.64 o 
   8  18   2        1.85       68.70     99.38 o 
   9  18   2       43.46       93.91     95.05 o 
   1  19   2     3236.39     3182.48    195.86 o 
   2  19   2      298.65      308.62     80.30 o 
   3  19   2      238.70      256.75     77.35 o 
   4  19   2      100.80       91.71     69.78 o 
   5  19   2       55.90       55.81     63.64 o 
   6  19   2       15.96        8.23     59.82 o 
   7  19   2        2.86       85.58     70.77 o 
   8  19   2       17.97      153.40    105.06 o 
   0  20   2      102.67      130.82    122.41 o 
   1  20   2      208.46      227.90     82.85 o 
   2  20   2       37.16        7.35     60.22 o 
   3  20   2      728.11      745.76    112.09 o 
   4  20   2       29.24       57.07     71.53 o 
   5  20   2      343.58      180.84     82.19 o 
   6  20   2       68.72       81.70     70.79 o 
   7  20   2       55.89      146.36     83.73 o 
   8  20   2        2.66       93.56     96.88 o 
   1  21   2        1.42       16.97     79.48 o 
   2  21   2        7.80       87.93     76.47 o 
   3  21   2       15.06       51.99     67.27 o 
   4  21   2        2.33       26.24     67.88 o 
   5  21   2        2.59       69.54     72.52 o 
   6  21   2      124.96      205.18     80.69 o 
   7  21   2       29.28      124.65     95.51 o 
   0  22   2        6.27        0.00    102.40 o 
   1  22   2      223.30      228.94     96.44 o 
   2  22   2        0.88       56.67     74.66 o 
   3  22   2      186.49      161.64     75.50 o 
   4  22   2       59.13      102.07     71.09 o 
   5  22   2        2.83       28.74     65.81 o 
   6  22   2        0.16       38.17     71.21 o 
   7  22   2        2.52       96.12     88.57 o 
   1  23   2       15.30       50.07     74.52 o 
   2  23   2       91.02      137.58     81.83 o 
   3  23   2       36.40      130.32     72.78 o 
   4  23   2        4.03      135.66     74.10 o 
   5  23   2        2.72      115.25     65.69 o 
   6  23   2       80.22      153.63     76.05 o 
   0  24   2      229.90      282.34    144.87 o 
   1  24   2      119.30      190.12     81.43 o 
   2  24   2       39.52       19.65     77.98 o 
   3  24   2       26.64      136.42     74.92 o 
   4  24   2       50.74      141.09     68.36 o 
   5  24   2      114.84      295.48     79.04 o 
   1  25   2      224.47      318.77     90.64 o 
   2  25   2        2.32       85.72     81.11 o 
   3  25   2       13.06      157.52     73.55 o 
   4  25   2        0.01       70.24     58.56 o 
   0  26   2       17.06      187.12    129.01 o 
   1  26   2       10.31      122.16     70.88 o 
   2  26   2        1.93       93.50     71.39 o 
   1  27   2       51.62      200.35     66.24 o 
   1   1   3      114.48      104.57     19.81 o 
   2   1   3     2407.30     2028.59    108.56 o 
   3   1   3    10587.23     9844.35    118.27 o 
   4   1   3     1997.79     1840.91     63.62 o 
   6   1   3      224.98      235.15     46.93 o 
   7   1   3      548.15      521.16     92.20 o 
   8   1   3      382.44      379.60     95.10 o 
   9   1   3      142.12      161.92     82.68 o 
  10   1   3      165.99      250.55     98.36 o 
  11   1   3       78.38      144.45     74.64 o 
   0   2   3      312.39      346.13     27.56 o 
   1   2   3    17189.43    18950.37    132.06 o 
   3   2   3      926.88      870.56     52.16 o 
   4   2   3       34.97       47.16     23.09 o 
   5   2   3     4928.89     4842.98    115.64 o 
   6   2   3       41.00      102.11     41.17 o 
   7   2   3      372.22      509.55     92.03 o 
   8   2   3       33.58       36.40     63.03 o 
   9   2   3      663.15      731.17    127.23 o 
  10   2   3        3.11        0.00     71.64 o 
  11   2   3      224.60      328.05     93.89 o 
   1   3   3     6571.68     6621.41     74.11 o 
   2   3   3     4909.03     5198.66     84.52 o 
   3   3   3     9742.00     8664.86    127.07 o 
   4   3   3       60.97       28.03     24.72 o 
   5   3   3     2799.53     2590.33     88.44 o 
   6   3   3       73.15       72.39     34.56 o 
   7   3   3     1482.18     1580.67    136.86 o 
   8   3   3     1489.35     1430.80    192.74 o 
   9   3   3        3.39       59.52     82.64 o 
  10   3   3        3.16        0.00     66.38 o 
  11   3   3       62.37       78.90     67.21 o 
   0   4   3   127311.15   135897.69    721.87 o 
   1   4   3     1250.41     1207.26     36.24 o 
   2   4   3      895.93      851.55     39.49 o 
   3   4   3     1687.36     1654.55     58.01 o 
   4   4   3      658.14      772.58     56.46 o 
   6   4   3       34.41       84.45     35.80 o 
   7   4   3       15.55        0.00     45.56 o 
   8   4   3       51.26       47.56     55.32 o 
   9   4   3      420.25      376.85    105.74 o 
  10   4   3       70.43       72.19     76.37 o 
  11   4   3      369.99      458.46    133.23 o 
   1   5   3      654.08      626.89     32.64 o 
   2   5   3     1009.38     1012.61     40.39 o 
   3   5   3     1075.66     1121.57     50.30 o 
   4   5   3      430.75      395.03     43.84 o 
   5   5   3     2640.19     2367.29     89.05 o 
   6   5   3        7.88       43.40     33.25 o 
   7   5   3      839.67     1070.94    121.37 o 
   8   5   3      472.49      499.42     90.63 o 
   9   5   3      479.35      452.82    106.59 o 
  10   5   3      128.71      242.95    103.81 o 
  11   5   3        3.63        0.00     69.71 o 
   0   6   3      571.28      737.25     60.78 o 
   1   6   3     4594.47     4264.89     79.42 o 
   2   6   3     1056.84     1025.73     42.50 o 
   3   6   3     1607.99     1396.40     55.40 o 
   4   6   3      244.00      249.78     35.45 o 
   5   6   3       25.98       90.17     29.81 o 
   6   6   3        6.56       37.71     32.28 o 
   7   6   3       66.12      125.70     63.15 o 
   8   6   3       48.11       30.82     50.06 o 
   9   6   3      144.23      128.74     90.54 o 
  10   6   3       30.23       72.63     88.12 o 
  11   6   3       14.46       92.45     61.41 o 
   1   7   3        0.75       11.92     16.41 o 
   2   7   3     1576.30     1494.37     48.14 o 
   3   7   3      585.98      632.61     46.54 o 
   4   7   3       70.75       40.87     23.88 o 
   5   7   3      130.89      169.40     35.69 o 
   6   7   3      399.40      364.54     51.77 o 
   7   7   3       13.13       56.68     48.64 o 
   8   7   3       21.69       49.90     51.61 o 
   9   7   3      432.34      287.73     98.38 o 
  10   7   3       79.77      120.42     74.05 o 
  11   7   3       24.15      148.31     62.01 o 
   0   8   3      341.02      323.39     51.90 o 
   1   8   3       39.49       51.04     22.24 o 
   2   8   3     2898.63     2916.49     66.14 o 
   3   8   3      348.52      375.61     38.48 o 
   4   8   3     1211.89     1216.60     65.98 o 
   5   8   3      581.14      595.91     56.88 o 
   6   8   3        1.74       55.05     33.57 o 
   7   8   3      290.62      346.70     72.82 o 
   8   8   3      363.51      325.51     79.45 o 
   9   8   3      273.48      255.07     92.57 o 
  10   8   3        1.75       48.75     61.79 o 
  11   8   3        0.65      117.06     57.19 o 
   1   9   3     4412.95     4644.69     97.72 o 
   2   9   3      701.70      824.40     53.33 o 
   3   9   3    25399.56    26893.67    240.96 o 
   4   9   3     5114.59     4926.24    113.84 o 
   5   9   3       41.53       67.06     31.94 o 
   6   9   3      179.72      327.45     57.32 o 
   7   9   3     3032.93     2738.30    155.12 o 
   8   9   3     3654.23     3228.00    206.57 o 
   9   9   3      229.11      314.76    102.61 o 
  10   9   3      125.73      105.98     68.35 o 
  11   9   3        4.02       41.47     59.96 o 
   0  10   3     6345.72     6084.72    166.66 o 
   2  10   3     2735.67     3060.89     84.72 o 
   3  10   3     1551.10     1608.07     88.22 o 
   4  10   3     1878.01     2075.43     96.38 o 
   5  10   3     3506.10     3512.82    121.91 o 
   6  10   3     1356.21     1418.33     95.54 o 
   7  10   3      147.90      152.81     67.50 o 
   8  10   3        8.73        0.00     61.48 o 
   9  10   3      105.57      100.05     86.07 o 
  10  10   3        1.34       48.03     76.16 o 
  11  10   3       12.71      143.16     61.53 o 
   1  11   3      675.14      661.32     52.50 o 
   2  11   3     1658.72     1744.02     70.90 o 
   3  11   3     3438.21     3399.30    113.18 o 
   4  11   3      651.64      708.52     71.45 o 
   5  11   3      189.99      231.46     52.19 o 
   6  11   3        6.46        7.80     39.82 o 
   7  11   3     3131.17     2950.30    194.53 o 
   8  11   3      221.44      257.04     79.95 o 
   9  11   3      595.10      479.49    119.88 o 
  10  11   3       17.13       58.59     67.57 o 
   0  12   3     3108.42     2991.83    130.10 o 
   1  12   3     1004.16     1077.34     64.85 o 
   2  12   3      169.85      221.99     37.02 o 
   3  12   3      336.08      451.58     59.53 o 
   4  12   3      103.85      164.13     46.10 o 
   5  12   3      381.55      346.64     58.96 o 
   6  12   3      122.08       80.56     46.98 o 
   7  12   3       23.87        8.35     57.67 o 
   8  12   3       79.77      105.41     70.43 o 
   9  12   3        1.02      106.04     88.49 o 
  10  12   3        1.07       77.41    108.47 o 
   1  13   3       17.99       34.94     25.31 o 
   2  13   3     2170.47     2063.61    100.90 o 
   3  13   3      415.74      439.95     57.21 o 
   4  13   3      118.84      148.45     43.91 o 
   5  13   3       11.32       24.47     44.83 o 
   6  13   3      524.08      491.05     74.28 o 
   7  13   3       29.15        0.00     58.52 o 
   8  13   3      131.07      161.33     74.16 o 
   9  13   3       58.96      101.00     86.15 o 
  10  13   3        6.07       66.02     83.70 o 
   0  14   3     2874.86     2590.15    132.70 o 
   1  14   3      468.13      552.97     57.50 o 
   2  14   3        4.06       49.91     30.82 o 
   3  14   3     1174.67     1309.94     89.34 o 
   4  14   3      139.70      174.24     47.33 o 
   5  14   3      112.34      142.78     52.93 o 
   6  14   3        2.82       50.88     52.54 o 
   7  14   3       59.05       59.90     66.75 o 
   8  14   3        0.38       23.78     64.37 o 
   9  14   3      197.04      259.82    130.22 o 
  10  14   3       24.43      110.94     93.27 o 
   1  15   3     2331.43     2182.97    113.18 o 
   2  15   3       13.37       20.12     33.00 o 
   3  15   3     1289.38     1416.51     96.72 o 
   4  15   3      393.32      392.97     64.94 o 
   5  15   3      147.74      156.94     58.17 o 
   6  15   3        5.20       54.70     53.89 o 
   7  15   3        0.56        0.00     64.77 o 
   8  15   3      185.57      276.82     86.71 o 
   9  15   3      105.98      139.02    113.24 o 
   0  16   3      337.62      196.50    115.94 o 
   1  16   3      705.10      685.27    102.70 o 
   2  16   3       39.99        8.93     35.48 o 
   3  16   3      616.50      558.05     73.22 o 
   4  16   3      604.42      533.64     75.99 o 
   5  16   3       49.81       65.45     56.28 o 
   6  16   3        7.18        9.88     52.81 o 
   7  16   3        7.66       31.24     68.08 o 
   8  16   3        1.02       42.25     77.95 o 
   9  16   3       90.39      159.80    105.80 o 
   1  17   3      546.23      695.25    108.68 o 
   2  17   3      782.26      720.37    100.56 o 
   3  17   3       16.16       14.69     44.83 o 
   4  17   3       19.81       33.29     49.45 o 
   5  17   3       42.40       18.15     54.72 o 
   6  17   3       29.87       27.75     57.67 o 
   7  17   3      160.67      180.73     81.43 o 
   8  17   3      183.93      175.85     82.26 o 
   9  17   3       23.78      164.45     95.26 o 
   0  18   3     7437.49     6121.57    525.74 o 
   1  18   3      203.80      171.47     78.93 o 
   2  18   3      114.71      106.15     65.11 o 
   3  18   3        6.39        7.19     57.75 o 
   4  18   3        0.09        0.00     52.30 o 
   5  18   3       78.00       42.68     60.69 o 
   6  18   3      164.75      149.70     67.98 o 
   7  18   3       34.50       37.74     79.53 o 
   8  18   3        9.87       35.51     73.80 o 
   1  19   3        3.12        0.00     61.25 o 
   2  19   3       66.47       35.92     61.91 o 
   3  19   3      232.07      163.82     70.88 o 
   4  19   3      252.41      219.32     80.97 o 
   5  19   3      220.47      238.10     78.42 o 
   6  19   3        5.55       49.81     62.50 o 
   7  19   3       21.03      114.66     80.13 o 
   8  19   3       52.29      131.38    107.89 o 
   0  20   3      106.35      240.01    132.71 o 
   1  20   3        6.98       51.46     65.75 o 
   2  20   3       89.57      117.65     76.03 o 
   3  20   3       22.10       20.73     63.46 o 
   4  20   3      131.49      193.00     80.45 o 
   5  20   3        0.83       44.65     68.93 o 
   6  20   3        3.10       49.18     69.04 o 
   7  20   3        4.17      121.06     88.45 o 
   8  20   3        4.25      163.37     95.20 o 
   1  21   3       48.59       63.56     81.55 o 
   2  21   3        3.39        0.00     66.69 o 
   3  21   3       28.21       41.99     65.81 o 
   4  21   3       52.84       38.33     69.17 o 
   5  21   3       10.25       19.75     67.17 o 
   6  21   3       78.24       68.42     86.33 o 
   7  21   3       11.37      104.91     93.02 o 
   0  22   3     1774.85     1454.20    262.13 o 
   1  22   3        0.13       58.56     76.43 o 
   2  22   3       57.70       55.64     73.90 o 
   3  22   3      247.68      278.66     83.43 o 
   4  22   3        1.17        7.80     64.59 o 
   5  22   3       25.97      149.24     80.89 o 
   6  22   3       27.88      128.90     83.21 o 
   7  22   3       27.79      170.61     81.24 o 
   1  23   3       47.83       89.35     75.95 o 
   2  23   3      327.40      280.58     90.75 o 
   3  23   3       10.31      114.05     69.24 o 
   4  23   3       20.40       83.30     66.32 o 
   5  23   3        9.41      115.02     67.33 o 
   6  23   3        3.24      189.64     93.98 o 
   0  24   3      147.67      247.56    137.40 o 
   1  24   3        4.80      121.42     75.97 o 
   2  24   3       21.98      149.05     67.19 o 
   3  24   3        0.48       53.34     72.98 o 
   4  24   3      302.06      505.28    100.93 o 
   5  24   3       45.64      198.88     73.95 o 
   1  25   3       13.59      145.78     75.35 o 
   2  25   3       18.23        0.00     61.13 o 
   3  25   3        3.55       83.84     67.04 o 
   4  25   3        8.23      166.00     66.07 o 
   0  26   3       23.41      224.99    105.37 o 
   2  26   3       66.79      234.49     84.92 o 
   3  26   3       51.12      165.06     63.18 o 
   1  27   3      173.84      294.19     88.19 o 
   0   0   4   166215.59   168971.28   1466.66 o 
   1   0   4   142512.73   148559.53   1040.30 o 
   2   0   4   205761.77   208796.36   3039.40 o 
   3   0   4    15693.56    17064.09    364.93 o 
   4   0   4      818.98      829.13     67.18 o 
   5   0   4      223.08      321.99     57.08 o 
   6   0   4     1170.20     1321.80    167.18 o 
   7   0   4        9.95        0.00     70.13 o 
   8   0   4      223.73      266.30    118.60 o 
   9   0   4       17.49        0.00    128.30 o 
  10   0   4      171.84      237.99    136.15 o 
  11   0   4      195.49      266.15    125.39 o 
   1   1   4    12566.91    12912.13    110.72 o 
   2   1   4    44081.61    43804.08   1022.67 o 
   3   1   4     2405.99     2159.94     94.27 o 
   4   1   4      186.30      199.38     36.38 o 
   5   1   4      598.21      495.04     46.24 o 
   6   1   4     2152.33     2214.70    136.38 o 
   7   1   4     1209.30      963.33    113.74 o 
   8   1   4        2.71       24.91     61.72 o 
   9   1   4       29.25        0.00     97.49 o 
  10   1   4      760.18      736.46    138.52 o 
  11   1   4       83.58      190.56     87.26 o 
   0   2   4    11969.47    11947.74    170.74 o 
   1   2   4    11083.18    11485.32    123.45 o 
   2   2   4       30.25       39.01     18.68 o 
   3   2   4      908.04      795.84     42.96 o 
   4   2   4     2274.92     2362.28     71.00 o 
   6   2   4       88.02       74.35     48.86 o 
   7   2   4       73.92       72.37     61.19 o 
   8   2   4      449.67      495.26    102.47 o 
   9   2   4       13.46       21.56     78.23 o 
  10   2   4       85.51      152.71     82.00 o 
  11   2   4      233.03      236.21     89.69 o 
   1   3   4     2489.32     2394.24     51.52 o 
   2   3   4     1228.02     1084.91     41.08 o 
   3   3   4      628.24      598.19     43.84 o 
   4   3   4      805.21      868.85     53.73 o 
   5   3   4       35.83       69.17     30.21 o 
   6   3   4       42.10       97.78     50.17 o 
   7   3   4      257.76      299.44     78.21 o 
   8   3   4       38.41       59.88     69.45 o 
   9   3   4       10.33       25.10     81.23 o 
  10   3   4      225.19      261.15     94.15 o 
  11   3   4       11.69      150.00     73.16 o 
   0   4   4     6933.41     7097.10    155.73 o 
   1   4   4      212.55      196.23     22.72 o 
   2   4   4       28.97       50.13     16.89 o 
   3   4   4      157.37      176.09     29.65 o 
   5   4   4      419.55      437.24     50.60 o 
   6   4   4       50.36       71.54     46.93 o 
   7   4   4      530.51      683.27    105.74 o 
   8   4   4       17.84        0.00     60.71 o 
   9   4   4       46.13       65.10     91.91 o 
  10   4   4       86.40      138.13     82.17 o 
  11   4   4       60.41       73.75     71.30 o 
   1   5   4      333.17      397.09     29.90 o 
   2   5   4        0.19       19.45     16.39 o 
   3   5   4      661.29      690.22     45.39 o 
   4   5   4        0.56       13.12     23.54 o 
   5   5   4      474.54      554.08     53.37 o 
   6   5   4      970.51      896.14    105.48 o 
   7   5   4     2173.98     2240.37    160.99 o 
   8   5   4      123.99       78.22     71.04 o 
   9   5   4       37.54       76.28     76.87 o 
  10   5   4       70.16       83.03     86.80 o 
  11   5   4       49.16        0.00     76.17 o 
   0   6   4     6982.54     6858.20    129.18 o 
   1   6   4     6837.47     7292.73     98.02 o 
   2   6   4      225.63      237.55     27.74 o 
   3   6   4      380.82      416.04     39.31 o 
   4   6   4    12045.53    11994.06    164.91 o 
   5   6   4     1429.21     1362.01     68.83 o 
   6   6   4      552.85      670.86     73.66 o 
   7   6   4      189.81      185.40     61.81 o 
   8   6   4      297.73      344.58     83.95 o 
   9   6   4        5.26        0.00     62.28 o 
  10   6   4      531.70      507.85    124.87 o 
  11   6   4        9.30       66.22     58.15 o 
   1   7   4      199.15      188.44     25.89 o 
   2   7   4     2446.06     2336.79     61.21 o 
   3   7   4     1080.61     1200.23     57.32 o 
   4   7   4     2705.20     2585.03     81.10 o 
   5   7   4     1069.85     1371.63     75.55 o 
   6   7   4     1775.58     1780.76     96.15 o 
   7   7   4     3873.15     3591.33    162.08 o 
   8   7   4       24.27       25.88     59.12 o 
   9   7   4        0.06        0.00     65.75 o 
  10   7   4       66.29       88.71     72.17 o 
  11   7   4       16.72      120.51     59.97 o 
   0   8   4     3096.39     2905.35    111.07 o 
   1   8   4      431.23      513.36     37.71 o 
   2   8   4     5832.23     6066.83     98.90 o 
   3   8   4     3230.57     3455.64     87.94 o 
   4   8   4      247.24      352.54     43.09 o 
   5   8   4      103.67       87.85     32.31 o 
   6   8   4     1051.87     1109.55     85.90 o 
   7   8   4        5.45       10.30     53.20 o 
   8   8   4      115.37       47.35     56.29 o 
   9   8   4      139.70       95.14     72.46 o 
  10   8   4       39.62      114.58     69.36 o 
  11   8   4       14.85       38.25     59.42 o 
   1   9   4      637.82      687.97     50.43 o 
   2   9   4      175.66      223.35     29.75 o 
   3   9   4      342.81      379.24     40.63 o 
   4   9   4      831.47      808.22     61.06 o 
   5   9   4        4.86       39.78     30.66 o 
   6   9   4      309.24      385.79     66.28 o 
   7   9   4      185.87      151.22     71.13 o 
   8   9   4       36.16       44.32     60.03 o 
   9   9   4       94.99      136.84     85.94 o 
  10   9   4      270.80      240.33     91.93 o 
  11   9   4        3.28       86.08     52.49 o 
   0  10   4      628.40      690.27     75.67 o 
   1  10   4       23.17       63.52     25.53 o 
   2  10   4      358.87      409.67     37.03 o 
   3  10   4      125.64      141.27     31.38 o 
   4  10   4       42.21       54.84     32.06 o 
   5  10   4      151.16      195.39     46.89 o 
   6  10   4       75.76       86.24     48.62 o 
   7  10   4       37.12       38.20     62.45 o 
   8  10   4      233.41      200.13     76.26 o 
   9  10   4       11.75       15.40     78.16 o 
  10  10   4       62.26       94.96     99.78 o 
  11  10   4       13.12      152.35     84.57 o 
   1  11   4       12.31       64.20     27.04 o 
   2  11   4       61.48       25.25     25.36 o 
   3  11   4      363.63      438.92     57.57 o 
   4  11   4      503.65      449.25     61.73 o 
   5  11   4        4.80       16.64     37.39 o 
   6  11   4      217.06      205.29     62.82 o 
   7  11   4      978.05     1083.42    117.25 o 
   8  11   4       85.30       87.56     68.32 o 
   9  11   4       23.51      143.72     90.53 o 
  10  11   4        1.95      129.75     92.19 o 
   0  12   4     7859.47     8034.05    213.03 o 
   1  12   4        5.93        9.65     28.20 o 
   2  12   4      971.66      973.57     65.51 o 
   3  12   4      194.98      211.09     46.80 o 
   4  12   4     1103.21     1144.93     89.99 o 
   5  12   4     2109.23     2093.78    114.07 o 
   6  12   4      471.34      575.39     87.90 o 
   7  12   4      336.45      358.68     83.72 o 
   8  12   4      167.51      177.47     76.64 o 
   9  12   4       19.65       55.98     95.14 o 
  10  12   4      220.79      205.42    112.75 o 
   1  13   4        3.48       15.10     28.36 o 
   2  13   4       37.17      107.94     40.11 o 
   3  13   4      367.87      354.81     57.30 o 
   4  13   4       20.46       45.06     42.73 o 
   5  13   4      690.81      649.45     82.12 o 
   6  13   4     1552.57     1271.12    111.03 o 
   7  13   4     1109.46     1041.83    126.17 o 
   8  13   4       35.42        0.00     62.31 o 
   9  13   4        2.16       28.85     87.44 o 
  10  13   4       75.12      129.66     86.57 o 
   0  14   4       27.19       20.20     45.99 o 
   1  14   4      264.94      343.32     59.54 o 
   2  14   4      289.19      270.37     52.30 o 
   3  14   4       17.74       11.65     40.26 o 
   4  14   4      181.03      221.06     55.17 o 
   5  14   4        2.06       43.40     46.42 o 
   6  14   4       80.64       64.33     57.05 o 
   7  14   4       19.08       27.03     64.07 o 
   8  14   4        1.53       33.13     71.07 o 
   9  14   4       69.46      125.60    104.32 o 
  10  14   4      285.14      292.42    118.23 o 
   1  15   4       42.01       18.27     42.52 o 
   2  15   4       80.78      147.60     42.16 o 
   3  15   4      282.86      221.78     53.20 o 
   4  15   4      757.57      770.97     82.69 o 
   5  15   4        1.00        0.00     45.99 o 
   6  15   4      462.89      446.90     83.08 o 
   7  15   4      117.62      130.29     71.21 o 
   8  15   4        0.29        0.00     77.68 o 
   9  15   4        7.11       87.60    107.72 o 
   0  16   4      144.63      203.38     87.46 o 
   1  16   4      136.26       89.25     60.26 o 
   2  16   4        5.90        0.00     41.26 o 
   3  16   4        0.06       12.91     40.77 o 
   4  16   4      299.00      244.15     62.02 o 
   5  16   4        6.32       22.90     51.71 o 
   6  16   4      178.85      206.75     72.17 o 
   7  16   4        0.62        1.23     71.40 o 
   8  16   4        3.28       35.96     74.57 o 
   9  16   4       18.16       70.04     87.65 o 
   1  17   4      954.62      950.03    122.07 o 
   2  17   4      504.75      503.01     88.06 o 
   3  17   4      104.70      120.29     57.18 o 
   4  17   4        5.16        0.00     46.42 o 
   5  17   4        3.03       23.56     56.32 o 
   6  17   4        5.27        0.00     58.23 o 
   7  17   4        3.47        0.00     74.36 o 
   8  17   4      405.89      356.69     99.57 o 
   9  17   4      179.43      299.19    120.51 o 
   0  18   4     4132.71     4015.67    434.31 o 
   1  18   4     3953.25     3522.06    184.40 o 
   2  18   4     2971.16     2715.43    162.67 o 
   3  18   4        7.05        0.00     56.67 o 
   4  18   4      108.27      127.81     64.09 o 
   5  18   4       31.63        0.39     58.29 o 
   6  18   4      228.76      217.69     85.02 o 
   7  18   4        9.97       44.52     76.46 o 
   8  18   4       40.22      118.59     82.50 o 
   1  19   4       47.12       60.50     68.89 o 
   2  19   4     2007.34     2044.42    174.44 o 
   3  19   4       47.58       62.09     64.29 o 
   4  19   4      261.65      238.58     79.32 o 
   5  19   4       41.52      107.48     67.62 o 
   6  19   4       19.64       63.10     73.89 o 
   7  19   4       49.42      125.39     83.15 o 
   8  19   4        0.09       76.46     88.32 o 
   0  20   4      112.65       82.94    105.58 o 
   1  20   4        2.80        0.00     63.86 o 
   2  20   4       48.27        0.00     66.70 o 
   3  20   4      255.68      264.14     84.01 o 
   4  20   4      197.28      204.79     79.35 o 
   5  20   4        3.12       30.17     75.70 o 
   6  20   4        2.30       38.43     77.41 o 
   7  20   4        4.76      124.02     84.49 o 
   8  20   4        7.56      187.66     77.59 o 
   1  21   4       64.04       54.62     76.29 o 
   2  21   4        1.11       25.88     70.26 o 
   3  21   4        2.00        0.35     65.17 o 
   4  21   4      285.31      337.95     85.28 o 
   5  21   4       30.96      115.68     72.26 o 
   6  21   4        4.37       94.08     77.24 o 
   7  21   4       52.43      228.83     97.14 o 
   0  22   4      449.96      415.17    174.03 o 
   1  22   4      334.78      387.61    113.97 o 
   2  22   4      240.81      300.88     91.89 o 
   3  22   4        0.01       34.78     66.71 o 
   4  22   4        0.41       49.24     71.79 o 
   5  22   4        4.83      144.91     76.41 o 
   6  22   4       17.89      182.44     78.74 o 
   1  23   4        0.90      109.87     87.21 o 
   2  23   4      372.84      390.45    101.64 o 
   3  23   4        4.79      123.33     72.62 o 
   4  23   4       12.76       76.23     70.71 o 
   5  23   4        0.13      163.99     74.89 o 
   6  23   4       46.81      288.48     99.61 o 
   0  24   4      115.83      205.21    133.23 o 
   1  24   4       27.60       91.41     85.12 o 
   2  24   4        7.74      122.53     71.59 o 
   3  24   4       83.42      201.43     84.17 o 
   4  24   4       29.95      122.16     71.20 o 
   5  24   4       55.41      225.14     68.48 o 
   1  25   4        1.35      130.09     77.10 o 
   2  25   4        4.95       71.36     67.26 o 
   3  25   4        7.39      145.27     65.96 o 
   4  25   4        1.68      156.93     66.76 o 
   0  26   4        1.92      141.98    111.72 o 
   1  26   4       23.85       87.70     66.77 o 
   2  26   4       17.35      151.59     82.30 o 
   3  26   4       71.75      153.08     60.69 o 
   1   1   5       80.37       79.96     18.22 o 
   2   1   5    46611.63    45462.53    556.80 o 
   3   1   5     5533.30     5368.98    151.58 o 
   4   1   5      344.38      478.26     69.06 o 
   5   1   5      137.74      178.52     42.04 o 
   6   1   5      129.18      178.69     64.80 o 
   7   1   5      729.49      890.21    117.98 o 
   8   1   5      208.07      171.20     80.05 o 
   9   1   5      117.54       88.51     79.34 o 
  10   1   5      107.84      159.64     87.39 o 
  11   1   5      140.76      261.75     84.52 o 
   0   2   5      585.91      658.49     44.90 o 
   1   2   5       93.84      116.02     20.56 o 
   2   2   5      367.92      343.15     29.28 o 
   3   2   5      580.23      572.87     48.12 o 
   4   2   5     2212.76     1939.75     76.94 o 
   5   2   5     1498.75     1531.96     66.20 o 
   6   2   5      387.87      430.12     84.57 o 
   7   2   5       74.34      105.08     64.96 o 
   8   2   5      440.92      491.37    103.81 o 
   9   2   5        9.62       57.72     75.71 o 
  10   2   5        0.93       61.31     71.45 o 
  11   2   5        0.92       91.43     60.38 o 
   1   3   5     2388.75     2412.50     55.73 o 
   2   3   5     5289.57     5471.43     88.08 o 
   3   3   5     2202.43     2232.78     70.79 o 
   4   3   5     3063.69     2932.03     80.41 o 
   5   3   5      754.44      617.08     51.78 o 
   6   3   5     2700.39     2685.21    144.75 o 
   7   3   5       23.91       34.51     60.90 o 
   8   3   5      474.78      353.28     92.28 o 
   9   3   5     1279.25     1358.24    158.39 o 
  10   3   5       23.18       77.90     82.54 o 
  11   3   5       11.11      103.66     66.84 o 
   0   4   5     1157.08     1168.78     56.75 o 
   1   4   5    29400.15    28949.99    197.78 o 
   2   4   5       41.83       25.29     16.78 o 
   3   4   5      532.28      627.63     44.91 o 
   4   4   5     1895.22     2056.79     73.87 o 
   5   4   5     5011.45     5369.33    123.32 o 
   6   4   5      140.55      120.50     53.96 o 
   7   4   5      389.67      406.56     90.59 o 
   8   4   5      611.89      573.15    112.27 o 
   9   4   5        0.06        0.00     71.85 o 
  10   4   5      653.86      666.96    130.28 o 
  11   4   5       19.08      100.97     82.66 o 
   1   5   5     2283.08     2141.86     54.26 o 
   2   5   5      133.40      124.12     22.72 o 
   3   5   5      600.09      738.22     47.05 o 
   4   5   5       60.34       81.98     25.28 o 
   5   5   5      455.84      487.51     50.67 o 
   6   5   5     1888.78     1738.71    129.91 o 
   7   5   5        0.22       26.18     55.86 o 
   8   5   5       35.87      103.54     70.09 o 
   9   5   5      736.62      693.95    129.27 o 
  10   5   5       60.48       85.29     80.80 o 
  11   5   5       62.25      158.56     98.46 o 
   0   6   5        6.47        0.00     22.47 o 
   1   6   5        1.01       24.69     17.49 o 
   2   6   5     5699.55     5297.91    100.72 o 
   3   6   5      799.29      738.69     49.09 o 
   4   6   5       13.88       60.32     25.69 o 
   5   6   5      569.86      542.19     52.39 o 
   6   6   5      462.21      508.70     79.48 o 
   7   6   5        1.52        0.00     45.07 o 
   8   6   5       19.70       30.71     61.63 o 
   9   6   5        2.49       26.98     70.73 o 
  10   6   5        7.98       67.30     68.96 o 
  11   6   5       51.58       74.63     55.69 o 
   1   7   5       78.56       75.07     21.27 o 
   2   7   5      123.91      166.25     27.48 o 
   3   7   5     2230.62     2354.35     72.45 o 
   4   7   5       82.64      139.87     31.28 o 
   5   7   5       63.13      126.75     34.00 o 
   6   7   5        7.13       64.41     41.35 o 
   7   7   5     1296.77     1492.14    119.62 o 
   8   7   5      630.49      656.95    107.49 o 
   9   7   5       62.24       60.89     58.61 o 
  10   7   5        9.18       48.17     67.23 o 
  11   7   5      116.53      178.58     75.73 o 
   0   8   5     2495.96     2560.79    108.79 o 
   1   8   5     1222.96     1336.82     53.61 o 
   2   8   5    13736.65    14167.35    174.04 o 
   3   8   5     3970.88     4124.42     97.75 o 
   4   8   5     3856.80     3520.83     97.33 o 
   5   8   5     1150.93     1334.66     76.46 o 
   6   8   5      239.97      273.25     58.31 o 
   7   8   5      479.71      541.91     95.31 o 
   8   8   5     1038.87     1021.61    128.00 o 
   9   8   5       99.20      124.15     61.41 o 
  10   8   5      319.24      227.96     89.76 o 
  11   8   5       64.95      122.52     63.98 o 
   1   9   5    13360.84    14401.88    166.35 o 
   3   9   5     1151.45     1220.76     63.69 o 
   4   9   5     1131.04     1230.11     71.01 o 
   5   9   5     3292.68     3404.65    105.66 o 
   6   9   5      841.58      724.96     99.59 o 
   7   9   5       55.13       65.43     65.22 o 
   8   9   5     1685.20     1613.08    155.25 o 
   9   9   5      107.06      112.77     73.16 o 
  10   9   5       32.87      124.71     83.94 o 
  11   9   5       41.96      157.09     58.59 o 
   0  10   5     4157.62     4108.71    146.31 o 
   1  10   5      654.00      611.52     52.09 o 
   2  10   5     3522.41     3598.60     83.83 o 
   3  10   5        8.22       17.17     24.68 o 
   4  10   5      915.67      952.13     77.30 o 
   5  10   5     1669.82     1720.12     99.29 o 
   6  10   5      707.70      928.28    112.54 o 
   7  10   5      538.69      480.66     96.28 o 
   8  10   5      333.19      291.73     90.13 o 
   9  10   5       20.27       46.30     72.34 o 
  10  10   5      274.18      411.19    131.26 o 
   1  11   5      906.87      964.34     69.49 o 
   2  11   5      131.30      139.18     29.83 o 
   3  11   5     1510.66     1674.96     95.19 o 
   4  11   5        0.90       33.92     32.06 o 
   5  11   5       19.63       43.05     41.08 o 
   6  11   5     1077.84     1181.66    123.72 o 
   7  11   5      289.15      365.63     91.34 o 
   8  11   5        1.44       24.58     62.66 o 
   9  11   5       31.59       20.90     85.07 o 
  10  11   5       28.80       81.45     98.17 o 
   0  12   5     4000.18     3940.36    154.49 o 
   1  12   5      325.29      352.30     50.77 o 
   2  12   5      137.00      175.07     38.22 o 
   3  12   5      844.73      884.58     78.53 o 
   4  12   5       55.38       69.85     39.30 o 
   5  12   5      518.17      654.91     78.70 o 
   6  12   5        0.84       10.77     58.27 o 
   7  12   5       81.78       83.50     67.76 o 
   8  12   5      456.62      488.96    110.71 o 
   9  12   5       27.81       85.48     89.95 o 
  10  12   5       21.77      180.81    105.41 o 
   1  13   5      245.57      296.80     49.96 o 
   2  13   5      921.39     1049.95     84.08 o 
   3  13   5      156.75      225.29     50.55 o 
   4  13   5      614.06      631.09     77.27 o 
   5  13   5      317.98      293.85     63.73 o 
   6  13   5       11.41        0.00     55.68 o 
   7  13   5      395.89      345.36     85.56 o 
   8  13   5       85.29       58.91     73.48 o 
   9  13   5        2.28       88.75     90.38 o 
  10  13   5        7.85      132.88     79.84 o 
   0  14   5     1004.99      931.63    103.48 o 
   1  14   5      122.46      108.19     45.18 o 
   2  14   5     1173.55     1197.90     92.23 o 
   3  14   5      157.62      149.33     50.32 o 
   4  14   5       34.63       40.73     43.49 o 
   5  14   5        0.49       37.26     49.06 o 
   6  14   5       28.00       46.34     62.52 o 
   7  14   5       87.03      107.91     75.44 o 
   8  14   5       29.93       69.59     80.53 o 
   9  14   5        8.19       26.48     74.89 o 
  10  14   5       80.94      171.14     95.67 o 
   1  15   5      516.76      490.05     75.00 o 
   2  15   5       60.59       93.73     44.48 o 
   3  15   5       11.91       15.64     41.94 o 
   4  15   5      229.83      124.61     55.50 o 
   5  15   5        0.03       23.21     50.68 o 
   6  15   5        0.01       13.85     58.95 o 
   7  15   5        2.71       63.78     78.02 o 
   8  15   5       12.95       67.77     79.64 o 
   9  15   5      109.98      221.83    103.50 o 
   0  16   5        5.98       23.02     67.39 o 
   1  16   5       97.99      120.48     66.37 o 
   2  16   5        0.02       24.46     44.17 o 
   3  16   5      638.45      705.28     88.21 o 
   4  16   5      163.07      187.08     58.83 o 
   5  16   5      434.14      375.25     73.63 o 
   6  16   5     1025.78      894.23    131.93 o 
   7  16   5       12.79       60.88     76.21 o 
   8  16   5      228.31      284.88     98.46 o 
   9  16   5        5.29       73.37     83.13 o 
   1  17   5       94.47      120.90     66.96 o 
   2  17   5      108.39      131.72     62.65 o 
   3  17   5     1178.19     1044.75    103.94 o 
   4  17   5       44.20       42.03     53.01 o 
   5  17   5        6.96       19.78     54.49 o 
   6  17   5      462.02      434.94    105.00 o 
   7  17   5       50.19       70.91     76.52 o 
   8  17   5       90.42      211.27     92.74 o 
   9  17   5       52.25       68.96     73.05 o 
   0  18   5     1642.82     1653.41    248.26 o 
   1  18   5      140.50       44.00     66.44 o 
   2  18   5     1633.46     1617.98    155.80 o 
   3  18   5      443.50      418.01     90.69 o 
   4  18   5       32.54       42.01     60.58 o 
   5  18   5      130.27       70.48     67.27 o 
   6  18   5        1.82       28.27     75.83 o 
   7  18   5        0.14       34.88     74.19 o 
   8  18   5       45.77      106.61     76.49 o 
   1  19   5        0.12        0.00     61.69 o 
   2  19   5        0.07        0.00     58.66 o 
   3  19   5       43.28       84.28     67.36 o 
   4  19   5      108.64      128.85     69.89 o 
   5  19   5       91.29       58.54     71.72 o 
   6  19   5      215.81      221.49     87.45 o 
   7  19   5        0.11       84.41     80.09 o 
   8  19   5        4.59       88.00     77.55 o 
   0  20   5     1593.15     1180.19    232.50 o 
   1  20   5      230.21      207.64     84.13 o 
   2  20   5       22.74       22.10     66.66 o 
   3  20   5      256.99      278.02     84.66 o 
   4  20   5        6.61       13.89     73.76 o 
   5  20   5      236.58      374.99    103.87 o 
   6  20   5      197.36      189.98    100.14 o 
   7  20   5        0.22      119.86     75.05 o 
   1  21   5        2.69        0.00     69.89 o 
   2  21   5      292.02      387.27     99.47 o 
   3  21   5       19.36       34.27     72.24 o 
   4  21   5       93.87      100.32     79.35 o 
   5  21   5      108.39      184.88     84.74 o 
   6  21   5       35.76      113.49     81.35 o 
   7  21   5       11.88      168.31     88.11 o 
   0  22   5      133.71      170.52    133.65 o 
   1  22   5       27.46       51.04     77.57 o 
   2  22   5        7.40       16.19     67.49 o 
   3  22   5       57.32       86.99     76.45 o 
   4  22   5       33.02      109.91     77.09 o 
   5  22   5      210.12      189.10     81.35 o 
   6  22   5      103.69      197.67     86.80 o 
   1  23   5        5.20       54.06     78.62 o 
   2  23   5       92.81      204.92     78.50 o 
   3  23   5      138.82      154.29     75.54 o 
   4  23   5       45.90      130.16     72.29 o 
   5  23   5        0.39       54.51     68.11 o 
   6  23   5      130.38      139.61     74.91 o 
   0  24   5       17.08      173.16    139.21 o 
   1  24   5        0.71      109.96     83.43 o 
   2  24   5        7.89      154.81     70.50 o 
   3  24   5        1.49       97.92     68.23 o 
   4  24   5       27.02       97.12     69.30 o 
   5  24   5       17.03      141.81     68.42 o 
   1  25   5       78.17      121.23     92.27 o 
   2  25   5       15.63      164.54     86.61 o 
   3  25   5       26.30      170.95     70.32 o 
   0  26   5        0.41      148.15    107.56 o 
   1  26   5       18.66      156.19     67.88 o 
   2  26   5      185.65      229.17     68.11 o 
   0   0   6    13920.42    14158.97    239.37 o 
   1   0   6      987.34     1003.12     59.90 o 
   2   0   6     8751.47     8494.09    261.32 o 
   3   0   6    19902.07    20154.28    606.85 o 
   4   0   6     6451.15     6140.56    271.35 o 
   5   0   6     4472.77     4398.91    240.87 o 
   6   0   6     3614.88     3717.41    240.88 o 
   7   0   6       26.21      124.55     91.48 o 
   8   0   6      530.94      466.59    146.69 o 
   9   0   6       17.68       37.87    111.24 o 
  10   0   6      253.10      240.38    197.61 o 
  11   0   6      313.67      303.05    132.94 o 
   1   1   6    19145.40    19111.27    195.65 o 
   2   1   6     2267.95     2395.38     55.99 o 
   3   1   6     6792.08     6782.21    178.05 o 
   4   1   6      197.58      293.32     57.99 o 
   5   1   6     1103.43     1138.70    108.39 o 
   6   1   6      621.01      680.56    100.25 o 
   7   1   6     1279.56     1288.44    136.15 o 
   8   1   6       70.16       52.92     67.85 o 
   9   1   6       17.36       54.81     78.02 o 
  10   1   6       12.86       33.77    113.98 o 
  11   1   6        0.15       29.67     56.99 o 
   0   2   6     9681.25     9585.17    190.63 o 
   1   2   6     2145.96     2242.45     55.44 o 
   2   2   6      331.15      333.21     30.97 o 
   3   2   6     1463.44     1592.91     67.79 o 
   4   2   6     4459.81     4669.00    161.57 o 
   5   2   6      530.70      520.51     80.94 o 
   6   2   6      592.38      739.60    103.16 o 
   7   2   6       53.48       76.82     61.20 o 
   8   2   6      346.06      436.41    103.64 o 
   9   2   6      270.29      332.12    105.13 o 
  10   2   6      236.91      331.69    148.18 o 
  11   2   6      108.59      176.99     74.90 o 
   1   3   6      731.83      784.45     41.18 o 
   2   3   6     5390.15     5083.89     78.82 o 
   3   3   6     2038.83     2061.10     62.61 o 
   4   3   6     2205.29     2135.62     68.78 o 
   5   3   6       10.56       22.72     31.20 o 
   6   3   6      699.53      648.90     99.47 o 
   7   3   6       77.78      124.95     66.82 o 
   8   3   6        9.34       27.89     65.69 o 
   9   3   6       63.94      111.78     83.00 o 
  10   3   6        0.24       48.81    113.29 o 
  11   3   6        0.81      139.19     68.70 o 
   0   4   6    11759.61    11686.69    174.58 o 
   1   4   6     5767.04     5507.27     90.94 o 
   2   4   6     1901.02     1799.06     51.16 o 
   3   4   6      739.92      771.07     48.88 o 
   4   4   6      600.62      541.35     46.65 o 
   5   4   6      150.12      150.00     43.54 o 
   6   4   6        0.18       32.15     50.50 o 
   7   4   6       29.94       48.86     59.63 o 
   8   4   6      219.71      194.80     83.61 o 
   9   4   6      217.09      278.61    100.44 o 
  10   4   6        7.21       63.20    109.02 o 
  11   4   6        2.96       72.42     71.33 o 
   1   5   6      850.80     1032.32     46.10 o 
   2   5   6      146.62      225.20     27.65 o 
   3   5   6     2787.77     2693.75     68.99 o 
   4   5   6     7496.55     7537.92    191.74 o 
   5   5   6      122.12      181.86     38.75 o 
   6   5   6      106.71       78.56     46.27 o 
   7   5   6       69.88       31.89     60.93 o 
   8   5   6       10.83        9.39     69.09 o 
   9   5   6        0.55       50.17     89.59 o 
  10   5   6       65.54       89.06     99.21 o 
  11   5   6       48.81      198.12     67.25 o 
   0   6   6      262.96      404.71     48.94 o 
   1   6   6      600.70      714.26     45.07 o 
   2   6   6     3951.85     3488.08     76.28 o 
   3   6   6      290.10      310.22     33.88 o 
   4   6   6       39.43       86.72     26.63 o 
   5   6   6     3829.35     3902.92    103.07 o 
   6   6   6        2.02        6.48     41.99 o 
   7   6   6      373.33      436.89     86.13 o 
   8   6   6       29.72       14.24     58.26 o 
   9   6   6       43.17       76.12     75.49 o 
  10   6   6        8.72       49.65     62.31 o 
  11   6   6       49.25      137.64     61.83 o 
   1   7   6      151.81      139.64     26.39 o 
   2   7   6     4847.51     4892.26     93.46 o 
   3   7   6     1519.36     1425.44     58.08 o 
   4   7   6      988.71     1128.63     65.69 o 
   5   7   6      147.90      215.39     40.01 o 
   6   7   6      704.35      865.55     88.00 o 
   7   7   6      880.79      956.77    101.68 o 
   8   7   6      562.29      528.35    101.15 o 
   9   7   6       20.13       41.54     75.27 o 
  10   7   6      422.46      379.62    110.75 o 
  11   7   6        0.04       77.59     58.83 o 
   1   8   6      462.23      505.75     45.19 o 
   2   8   6      384.09      411.71     37.90 o 
   3   8   6       36.81       47.29     22.92 o 
   4   8   6     3088.36     3061.32     95.24 o 
   5   8   6      824.70      809.31     65.26 o 
   6   8   6      325.79      413.32     69.01 o 
   7   8   6       20.44       49.34     59.26 o 
   8   8   6       40.22      111.77     72.42 o 
   9   8   6        1.38        4.96     73.15 o 
  10   8   6       56.30      122.45     99.92 o 
  11   8   6      129.48      161.26     62.96 o 
   1   9   6      250.92      341.69     40.15 o 
   2   9   6      105.86      126.80     28.34 o 
   3   9   6     3309.46     3000.07     82.26 o 
   4   9   6      134.93      187.51     38.77 o 
   5   9   6        3.91       51.56     32.87 o 
   6   9   6       87.56       35.25     56.94 o 
   7   9   6      306.94      360.81     86.13 o 
   8   9   6      393.96      460.33    115.85 o 
   9   9   6       39.91       78.74     78.65 o 
  10   9   6        2.14       66.12     65.34 o 
  11   9   6       13.97       93.35    110.47 o 
   0  10   6    10093.44     9701.82    229.85 o 
   1  10   6     2024.69     2083.20     73.39 o 
   2  10   6      243.12      208.80     33.60 o 
   3  10   6      703.85      742.07     53.76 o 
   4  10   6       40.98       66.47     34.39 o 
   5  10   6      284.38      322.75     55.94 o 
   6  10   6       23.22       55.50     55.86 o 
   7  10   6       12.16       46.50     62.19 o 
   8  10   6        0.16       44.99     78.23 o 
   9  10   6       14.47      107.40     81.49 o 
  10  10   6       14.29       70.41     81.75 o 
   1  11   6       18.25       40.43     29.13 o 
   2  11   6      673.41      781.29     53.75 o 
   3  11   6      636.29      638.51     58.77 o 
   4  11   6       40.71      153.17     43.21 o 
   5  11   6     1363.73     1529.56    107.53 o 
   6  11   6      135.26      143.11     68.87 o 
   7  11   6       80.49       77.42     80.34 o 
   8  11   6      171.35      157.88     87.33 o 
   9  11   6      174.98      266.56     95.73 o 
  10  11   6        4.07       85.76     98.62 o 
   0  12   6     1061.46     1081.73    104.26 o 
   1  12   6      592.20      754.52     68.59 o 
   2  12   6        3.15       25.38     29.14 o 
   3  12   6        4.72       78.80     39.67 o 
   4  12   6        0.59       25.69     38.55 o 
   5  12   6      645.23      664.01     78.92 o 
   6  12   6      135.48      187.70     71.01 o 
   7  12   6       38.93       42.76     77.39 o 
   8  12   6      193.10      206.96     95.83 o 
   9  12   6      123.55      113.32     82.65 o 
  10  12   6       26.35      141.72    103.67 o 
   1  13   6       40.59       89.17     35.59 o 
   2  13   6      912.19      962.46     82.71 o 
   3  13   6      439.01      457.00     64.42 o 
   4  13   6      634.78      700.57     78.89 o 
   5  13   6       83.29      101.48     50.93 o 
   6  13   6       47.44       36.89     72.24 o 
   7  13   6        0.55       43.39     81.93 o 
   8  13   6       53.98      124.75     77.11 o 
   9  13   6        0.47       16.95     77.85 o 
  10  13   6       27.16      118.66     90.80 o 
   0  14   6     3078.01     2843.66    145.83 o 
   1  14   6     1250.31     1253.20    103.78 o 
   2  14   6       26.21       28.13     38.90 o 
   3  14   6      261.95      306.95     60.68 o 
   4  14   6      140.71      173.83     56.02 o 
   5  14   6     1208.47     1500.26    115.59 o 
   6  14   6      170.95       52.48     75.64 o 
   7  14   6      119.59      142.84     91.43 o 
   8  14   6       56.78       39.89     75.53 o 
   9  14   6       19.70      123.30     77.70 o 
   1  15   6        5.86       21.24     41.73 o 
   2  15   6       34.39       51.30     43.94 o 
   3  15   6      405.38      372.64     67.26 o 
   4  15   6      227.07      251.82     66.30 o 
   5  15   6      787.94      776.22    104.54 o 
   6  15   6       25.54        0.00     71.51 o 
   7  15   6        3.24       12.74     67.98 o 
   8  15   6       69.49      149.30     85.28 o 
   9  15   6      247.99      263.80     83.80 o 
   0  16   6      167.87      181.89     92.00 o 
   1  16   6      304.76      342.30     84.29 o 
   2  16   6      628.25      485.35     83.73 o 
   3  16   6      645.00      608.60     85.32 o 
   4  16   6        6.96       43.56     53.99 o 
   5  16   6      245.64      172.25     70.37 o 
   6  16   6       29.48       14.25     70.56 o 
   7  16   6       18.87      111.52     76.51 o 
   8  16   6       20.13      113.35     79.50 o 
   9  16   6       73.90      305.78     83.41 o 
   1  17   6      495.12      368.36     90.71 o 
   2  17   6     1662.24     1582.92    131.03 o 
   3  17   6      161.18      196.28     63.89 o 
   4  17   6       60.05       92.01     65.97 o 
   5  17   6       92.53       37.52     60.73 o 
   6  17   6       15.74        0.00     68.34 o 
   7  17   6       26.66       99.42     76.07 o 
   8  17   6       45.25       92.57     72.86 o 
   9  17   6        0.75      135.91     76.83 o 
   0  18   6      286.92      306.38    140.70 o 
   1  18   6      678.63      604.17    109.01 o 
   2  18   6      104.16       45.34     65.40 o 
   3  18   6     4715.57     3767.72    208.70 o 
   4  18   6       18.43        0.00     61.97 o 
   5  18   6      442.89      384.06     83.77 o 
   6  18   6       55.84       90.61     77.51 o 
   7  18   6       24.98       79.37     76.66 o 
   8  18   6       97.51      171.75     74.53 o 
   1  19   6     1517.20     1356.42    151.02 o 
   2  19   6      513.54      613.74    113.84 o 
   3  19   6     1887.95     1592.41    163.85 o 
   4  19   6        3.44       38.65     72.36 o 
   5  19   6        0.05       50.43     63.20 o 
   6  19   6       22.92      143.44     79.43 o 
   7  19   6       17.88       81.24     74.15 o 
   8  19   6       58.46      233.27     81.64 o 
   0  20   6      602.49      621.67    186.27 o 
   1  20   6       30.46       38.25     72.14 o 
   2  20   6       32.13       44.17     69.12 o 
   3  20   6      337.82      380.34     99.12 o 
   4  20   6       40.60       56.97     71.71 o 
   5  20   6      116.68      183.02     80.18 o 
   6  20   6       62.31       55.96     82.93 o 
   7  20   6        0.17       89.81     76.58 o 
   1  21   6       63.13      128.82     75.99 o 
   2  21   6       22.64       97.77     72.71 o 
   3  21   6       53.97       28.02     66.52 o 
   4  21   6       63.27      117.27     76.20 o 
   5  21   6       28.13       80.88     84.05 o 
   6  21   6        1.76      144.28     82.53 o 
   7  21   6       18.57      154.57     73.73 o 
   0  22   6       46.21       66.13    109.60 o 
   1  22   6        4.63      136.47     76.68 o 
   2  22   6        1.40       86.86     65.53 o 
   3  22   6        8.18       59.80     67.58 o 
   4  22   6        7.54      103.93     74.67 o 
   5  22   6        0.66       76.72     74.97 o 
   6  22   6       74.31      183.55     80.62 o 
   1  23   6        4.87       89.72     87.81 o 
   2  23   6        7.02       66.17     62.95 o 
   3  23   6        0.13       47.48     71.24 o 
   4  23   6        9.11      130.67     76.07 o 
   5  23   6       61.97      111.82     68.18 o 
   0  24   6      129.50       70.97    120.59 o 
   1  24   6       40.60       96.24     82.21 o 
   2  24   6        2.32      102.74     62.09 o 
   3  24   6       63.76      182.23     67.87 o 
   4  24   6      163.45      329.97     81.72 o 
   5  24   6      133.17      218.66     75.14 o 
   1  25   6       19.08      166.62     84.10 o 
   2  25   6        5.26       58.54     54.90 o 
   3  25   6        5.29      155.14     63.85 o 
   4  25   6       10.17      152.55     59.26 o 
   0  26   6        0.35      147.61    123.29 o 
   1  26   6        0.79      170.08     71.11 o 
   2  26   6       39.65      155.17     60.45 o 
   1   1   7     4882.39     4824.27     83.08 o 
   2   1   7      700.80      744.36     48.63 o 
   3   1   7      570.53      600.02     74.98 o 
   4   1   7        0.30       51.93     40.29 o 
   5   1   7      865.51     1066.20    126.71 o 
   6   1   7        9.80       36.45     54.91 o 
   7   1   7        1.24       40.35     55.91 o 
   8   1   7      229.47      200.50     85.82 o 
   9   1   7      150.45       77.60     88.07 o 
  10   1   7        2.40       72.66    103.60 o 
  11   1   7       61.11      189.35     74.09 o 
   0   2   7     8476.69     7843.54    140.84 o 
   1   2   7     1027.72     1059.13     46.37 o 
   2   2   7     1459.41     1526.77     49.40 o 
   3   2   7     7261.18     7028.75    137.72 o 
   4   2   7     6878.85     6698.90    199.70 o 
   5   2   7       63.24      112.30     52.79 o 
   6   2   7      458.11      418.05     84.94 o 
   7   2   7       14.89        0.00     55.30 o 
   8   2   7        1.53       39.14     68.09 o 
   9   2   7       30.91       87.99     88.71 o 
  10   2   7      272.26      347.91    154.59 o 
  11   2   7       26.82       70.97     61.68 o 
   1   3   7      220.60      218.89     26.41 o 
   2   3   7     1131.46     1152.61     42.40 o 
   3   3   7     2287.50     2572.83     68.07 o 
   4   3   7    15884.39    15163.95    252.19 o 
   5   3   7      366.18      422.31     78.35 o 
   6   3   7      411.84      371.42     82.47 o 
   7   3   7      228.55      261.59     83.35 o 
   8   3   7       28.19       19.35     69.70 o 
   9   3   7      694.53      521.76    120.48 o 
  10   3   7      101.14      291.46    137.84 o 
  11   3   7       42.18      138.52     67.13 o 
   0   4   7    38628.58    38888.40    342.34 o 
   1   4   7      644.40      684.03     40.74 o 
   2   4   7     2778.12     2362.23     58.35 o 
   3   4   7      557.71      590.19     39.84 o 
   4   4   7      284.22      341.02     40.43 o 
   5   4   7       10.67        0.00     38.03 o 
   6   4   7       16.20       53.88     52.18 o 
   7   4   7       20.54       14.95     58.46 o 
   8   4   7       53.06       17.52     73.45 o 
   9   4   7      267.76      284.92     99.23 o 
  10   4   7       83.46       87.52    112.24 o 
  11   4   7      121.02      230.03     76.70 o 
   1   5   7       61.10      114.90     23.35 o 
   2   5   7     3600.66     3609.59     75.09 o 
   3   5   7       70.24      101.55     23.35 o 
   4   5   7       20.69       51.39     24.66 o 
   5   5   7      548.51      719.63     84.94 o 
   6   5   7     1180.02     1084.32    110.57 o 
   7   5   7      440.17      630.08    109.58 o 
   8   5   7      775.15     1055.85    145.00 o 
   9   5   7        2.79       47.49     91.60 o 
  10   5   7        0.34       15.00     68.39 o 
  11   5   7      161.79      177.25     62.61 o 
   0   6   7     1215.96     1293.47     74.06 o 
   1   6   7      247.29      306.61     32.81 o 
   2   6   7      311.45      359.70     34.34 o 
   3   6   7     1403.93     1400.65     57.64 o 
   4   6   7     1036.41     1096.76     62.23 o 
   5   6   7      246.53      220.01     48.05 o 
   6   6   7       85.84       87.86     46.26 o 
   7   6   7        4.23       39.95     56.53 o 
   8   6   7      467.17      462.48     99.04 o 
   9   6   7       41.21      108.81     83.07 o 
  10   6   7        9.61       45.79     83.19 o 
  11   6   7       11.98       86.89     55.36 o 
   1   7   7      103.21      140.03     27.80 o 
   2   7   7      106.17      187.76     28.88 o 
   3   7   7     1053.93     1013.68     54.55 o 
   5   7   7      406.97      546.14     66.80 o 
   6   7   7      751.21      803.91     88.14 o 
   7   7   7      401.56      332.76     74.38 o 
   8   7   7      174.87      302.62     92.43 o 
   9   7   7       53.59       91.74     73.78 o 
  10   7   7       13.09      123.09     96.69 o 
  11   7   7       42.67      138.07     55.81 o 
   0   8   7     2449.38     2486.24    109.70 o 
   1   8   7     5658.59     5786.87    111.70 o 
   2   8   7      771.96      886.15     52.63 o 
   3   8   7      133.16      167.20     32.28 o 
   4   8   7     1583.20     1552.96     72.40 o 
   5   8   7      305.03      292.20     50.43 o 
   6   8   7       63.01       33.11     46.70 o 
   7   8   7     1591.84     1514.82    162.43 o 
   8   8   7        1.77       48.12     75.77 o 
   9   8   7      157.68      189.12     92.11 o 
  10   8   7       29.79       55.93     81.35 o 
  11   8   7        4.81      113.84     60.07 o 
   1   9   7      309.42      360.06     40.55 o 
   2   9   7       47.25       53.10     24.62 o 
   3   9   7       64.66       45.33     24.71 o 
   4   9   7     2566.66     2643.43     91.00 o 
   5   9   7     3306.26     2972.05    148.12 o 
   6   9   7     2892.73     2564.82    170.14 o 
   7   9   7      153.01      167.48     82.49 o 
   8   9   7      422.02      455.83    118.48 o 
   9   9   7       24.79       46.69     79.07 o 
  10   9   7      122.72      194.23     92.39 o 
   0  10   7      510.07      697.39     84.48 o 
   1  10   7     2941.67     2742.75     86.81 o 
   2  10   7      706.18      697.66     51.92 o 
   3  10   7      826.61      903.20     59.44 o 
   4  10   7      159.65      229.99     46.05 o 
   5  10   7       21.91       39.03     41.59 o 
   6  10   7      522.57      596.85    115.38 o 
   7  10   7     1681.74     1856.25    184.68 o 
   8  10   7       28.68       27.63     76.48 o 
   9  10   7      128.95      115.96     86.59 o 
  10  10   7       17.44       60.53     70.88 o 
   1  11   7     1229.18     1334.84     83.94 o 
   2  11   7     1196.72     1363.81     66.20 o 
   3  11   7       47.57       78.15     31.30 o 
   4  11   7     1242.19     1437.14     99.25 o 
   5  11   7     1817.67     1859.89    118.53 o 
   6  11   7     2090.70     1724.23    172.34 o 
   7  11   7       33.65       65.89     78.60 o 
   8  11   7      446.56      318.72    103.77 o 
   9  11   7      230.29      260.89     99.72 o 
  10  11   7       49.39      158.15     99.19 o 
   0  12   7      449.69      524.17     83.67 o 
   1  12   7      104.83       78.89     34.77 o 
   2  12   7      471.08      474.95     55.05 o 
   3  12   7      665.78      639.91     63.32 o 
   4  12   7     1709.28     1786.36    101.65 o 
   5  12   7       52.85      154.16     67.18 o 
   6  12   7       68.32      106.53     75.82 o 
   7  12   7      216.78      206.02     95.44 o 
   8  12   7        9.72        8.91     76.93 o 
   9  12   7       26.28       88.46     75.88 o 
  10  12   7       25.42      159.69    105.52 o 
   1  13   7       14.35       61.69     34.63 o 
   2  13   7       69.83       79.52     35.43 o 
   3  13   7      287.16      306.97     57.71 o 
   4  13   7      183.34      186.93     53.88 o 
   5  13   7       17.43        6.07     59.95 o 
   6  13   7       18.06       50.33     74.61 o 
   7  13   7       15.46        0.00     82.52 o 
   8  13   7      111.19      174.56     98.21 o 
   9  13   7       19.84       64.55     73.79 o 
  10  13   7       47.49      134.49     85.90 o 
   0  14   7        2.03        8.72     44.86 o 
   1  14   7      991.21     1057.42     86.88 o 
   2  14   7        0.06        0.00     42.63 o 
   3  14   7       11.22       33.21     41.48 o 
   4  14   7       70.94       77.66     55.85 o 
   5  14   7      683.17      630.85    106.85 o 
   6  14   7      235.06      209.67     93.28 o 
   7  14   7        0.15       36.96     80.60 o 
   8  14   7       16.72       55.18     78.05 o 
   9  14   7       74.87      116.39     74.18 o 
   1  15   7      377.32      360.72     71.47 o 
   2  15   7      106.98      103.19     54.48 o 
   3  15   7      253.84      226.08     59.20 o 
   4  15   7      633.58      509.89     88.75 o 
   5  15   7      453.51      434.12    100.17 o 
   6  15   7      104.95       62.45     80.63 o 
   7  15   7      102.99      103.81     87.45 o 
   8  15   7       37.32      105.77     79.61 o 
   9  15   7        6.17      209.19     75.96 o 
   0  16   7     2213.87     1762.83    192.30 o 
   1  16   7      167.00      176.72     63.64 o 
   2  16   7        8.00       36.88     52.49 o 
   3  16   7        0.02       11.86     55.25 o 
   4  16   7     1191.90     1047.59    120.37 o 
   5  16   7      154.11       90.90     76.18 o 
   6  16   7        0.43       24.94     75.37 o 
   7  16   7        1.56       55.90     71.79 o 
   8  16   7        0.16       60.37     73.75 o 
   9  16   7        1.72      138.76     72.99 o 
   1  17   7     1336.71     1365.03    142.12 o 
   2  17   7       42.24       37.11     61.46 o 
   3  17   7       54.22       24.77     59.91 o 
   4  17   7      144.88      153.74     69.76 o 
   5  17   7        1.16       37.69     77.58 o 
   6  17   7      107.14       26.40     80.27 o 
   7  17   7        5.66       48.64     68.58 o 
   8  17   7       55.88      208.64     82.58 o 
   0  18   7       16.59        0.00     75.44 o 
   1  18   7      230.99      202.96     81.69 o 
   2  18   7      935.39      846.62    126.53 o 
   3  18   7      910.45      830.55    113.59 o 
   4  18   7      216.09      165.58     78.40 o 
   5  18   7       10.80       22.12     67.68 o 
   6  18   7       12.46       45.84     70.79 o 
   7  18   7        0.28       26.71     71.12 o 
   8  18   7        4.09      136.91     74.24 o 
   1  19   7      112.54       51.92     70.73 o 
   2  19   7      132.81      200.13     83.81 o 
   3  19   7        0.22       23.59     72.82 o 
   4  19   7      345.85      258.44     88.97 o 
   5  19   7        2.37       26.71     72.99 o 
   6  19   7      171.69      237.40     87.30 o 
   7  19   7       22.15      122.59     81.54 o 
   8  19   7        6.61      162.96     75.65 o 
   0  20   7      299.82      308.22    155.63 o 
   1  20   7      119.77      200.33     83.75 o 
   2  20   7       34.92       44.43     72.98 o 
   3  20   7       31.63       13.60     70.43 o 
   4  20   7       14.77       51.49     77.93 o 
   5  20   7       14.82       75.65     86.79 o 
   6  20   7        1.27       56.01     78.73 o 
   7  20   7        2.35       53.67     70.00 o 
   1  21   7       63.78      108.80     80.59 o 
   2  21   7        1.50       58.91     72.38 o 
   3  21   7       30.60       37.29     70.15 o 
   4  21   7      103.72      171.71     87.84 o 
   5  21   7       17.67      201.51     95.81 o 
   6  21   7        2.04       93.44     68.65 o 
   7  21   7        1.14      113.39     78.45 o 
   0  22   7       11.99       62.40    115.17 o 
   1  22   7      346.60      379.03    100.04 o 
   2  22   7        1.59       91.34     71.74 o 
   3  22   7       18.46        5.79     64.65 o 
   4  22   7       23.71      155.89     77.32 o 
   5  22   7       17.47       71.71     83.30 o 
   6  22   7        2.34      140.77     78.69 o 
   1  23   7        6.08       74.33     87.79 o 
   2  23   7       38.49      115.69     72.54 o 
   3  23   7       43.25      155.21     76.05 o 
   4  23   7       18.28       93.22     62.63 o 
   5  23   7       12.74      128.22     70.13 o 
   0  24   7        3.01       12.09     92.30 o 
   1  24   7        2.84       49.57     83.88 o 
   2  24   7        0.05      126.58     68.88 o 
   3  24   7       94.43      187.28     75.13 o 
   4  24   7      130.87      343.37     75.53 o 
   1  25   7       30.86       61.18     67.48 o 
   2  25   7       13.03      101.55     61.02 o 
   3  25   7        0.31      138.66     59.25 o 
   0  26   7      332.61      663.09    272.45 o 
   2  26   7       21.40       36.89     69.32 o 
   0   0   8     6586.33     5780.83    147.06 o 
   1   0   8    36389.88    34964.22    587.99 o 
   2   0   8    24815.90    25037.62   1003.14 o 
   3   0   8     3121.95     2891.90    182.87 o 
   4   0   8       31.82        8.22     53.75 o 
   5   0   8      489.99      576.72    129.34 o 
   6   0   8       35.54       32.82     73.34 o 
   7   0   8        4.05        6.22     83.87 o 
   8   0   8       48.02       21.34    101.29 o 
   9   0   8      130.07      162.67    136.59 o 
  10   0   8        9.29       44.57    116.72 o 
  11   0   8        1.80       86.27    160.01 o 
   1   1   8     2258.52     2059.96     59.69 o 
   2   1   8      507.52      540.25     39.51 o 
   3   1   8     4947.24     4373.63    139.88 o 
   4   1   8     7035.37     6755.50    207.47 o 
   5   1   8       14.25       18.32     50.88 o 
   6   1   8       91.68       72.27     57.27 o 
   7   1   8     1062.11      989.21    130.19 o 
   8   1   8      108.59       99.60     77.26 o 
   9   1   8     1755.60     1740.20    185.28 o 
  10   1   8      118.95      131.68     93.56 o 
  11   1   8       63.72      196.78    111.66 o 
   0   2   8     1688.59     1495.74     55.95 o 
   1   2   8       50.54       84.46     20.69 o 
   2   2   8       35.71       11.72     18.85 o 
   3   2   8     6469.53     6300.74    103.54 o 
   4   2   8      496.14      793.10     92.85 o 
   5   2   8     1343.35     1176.61    119.15 o 
   6   2   8      203.52      247.13     70.23 o 
   7   2   8       28.53       22.53     60.69 o 
   8   2   8       47.54       87.42     76.26 o 
   9   2   8        0.59       11.08     79.32 o 
  10   2   8      226.61      204.27     97.88 o 
  11   2   8       10.90      105.92     95.62 o 
   1   3   8        9.27       50.93     19.52 o 
   2   3   8        7.69       21.12     19.20 o 
   3   3   8      401.45      446.00     39.68 o 
   4   3   8      192.16      248.89     47.06 o 
   5   3   8        1.44       33.12     45.60 o 
   6   3   8        5.22        9.20     52.02 o 
   7   3   8      122.88      111.19     70.92 o 
   8   3   8       21.11       14.05     69.20 o 
   9   3   8      326.73      265.85    103.00 o 
  10   3   8       26.01       97.87     88.49 o 
  11   3   8       51.16       64.15    117.24 o 
   0   4   8      560.73      612.19     57.93 o 
   1   4   8      276.79      273.06     31.16 o 
   2   4   8      435.34      441.38     39.58 o 
   3   4   8       35.67       45.02     20.46 o 
   4   4   8     1070.32      976.98     58.23 o 
   5   4   8        2.82       30.42     41.02 o 
   6   4   8      228.32      240.03     74.29 o 
   7   4   8      172.40      155.73     79.89 o 
   8   4   8        9.83       77.48     87.63 o 
   9   4   8       22.69       49.92     81.66 o 
  10   4   8       35.40      136.43     88.85 o 
  11   4   8       14.52       95.12    136.41 o 
   1   5   8     1444.86     1489.36     54.35 o 
   2   5   8     3616.07     3713.54     75.75 o 
   3   5   8      433.69      524.25     40.69 o 
   4   5   8        9.33       57.20     27.35 o 
   5   5   8        0.53       25.04     37.39 o 
   6   5   8        0.03        2.67     46.77 o 
   7   5   8      730.20      850.28    112.22 o 
   8   5   8       43.12       76.57     71.75 o 
   9   5   8      307.64      373.52     99.64 o 
  10   5   8       43.54      130.46     79.29 o 
  11   5   8        2.82      102.27     68.67 o 
   0   6   8      609.85      721.86     66.64 o 
   1   6   8     1364.46     1334.36     57.38 o 
   2   6   8      867.20      815.47     46.56 o 
   3   6   8     2520.19     2566.52     72.58 o 
   4   6   8       28.47       41.02     26.20 o 
   5   6   8       22.06       71.78     38.61 o 
   6   6   8     4581.97     4093.28    180.52 o 
   7   6   8      127.65      159.99     70.23 o 
   8   6   8      359.08      351.17     91.04 o 
   9   6   8       44.81       20.68     68.91 o 
  10   6   8        0.73       58.86     69.69 o 
  11   6   8      249.08      232.81     61.64 o 
   1   7   8        4.39       16.30     20.18 o 
   2   7   8      370.06      445.62     39.96 o 
   3   7   8     2405.39     2378.73     78.21 o 
   4   7   8      348.62      466.29     48.48 o 
   5   7   8     1119.21     1153.50     92.83 o 
   6   7   8        4.85       28.06     53.40 o 
   7   7   8      150.60      109.40     66.39 o 
   8   7   8        1.02        0.00     67.00 o 
   9   7   8      459.97      457.11    118.07 o 
  10   7   8       34.30       72.04     80.05 o 
  11   7   8       90.01      170.06     59.31 o 
   0   8   8      574.05      543.85     64.11 o 
   1   8   8    11211.12    10874.08    158.15 o 
   2   8   8     1150.85     1182.34     60.14 o 
   3   8   8       56.96       79.73     27.19 o 
   4   8   8     1011.73     1160.70     69.11 o 
   5   8   8      874.40      903.10     86.99 o 
   6   8   8     1532.36     1517.57    132.60 o 
   7   8   8       17.39       57.50     71.75 o 
   8   8   8       18.97       23.08     73.19 o 
   9   8   8      166.77      245.93     89.91 o 
  10   8   8        0.64      103.66     81.85 o 
   1   9   8      824.89      960.21     61.39 o 
   2   9   8       30.63       39.44     24.87 o 
   3   9   8        4.58       36.15     26.64 o 
   4   9   8        0.10       23.02     29.76 o 
   5   9   8      330.33      211.73     77.67 o 
   6   9   8       11.84       19.02     68.15 o 
   7   9   8      441.18      428.51    107.20 o 
   8   9   8      364.85      236.85     93.53 o 
   9   9   8      129.52      168.07     86.33 o 
  10   9   8       28.84      127.67     78.05 o 
   0  10   8      621.41      697.59     88.09 o 
   1  10   8       31.81       94.72     28.57 o 
   2  10   8       17.16       16.22     23.90 o 
   3  10   8        9.84       35.11     26.88 o 
   4  10   8      157.62      146.61     40.68 o 
   5  10   8      147.73      121.61     69.23 o 
   6  10   8      807.14      714.58    125.95 o 
   7  10   8        0.01       19.55     65.65 o 
   8  10   8        9.80      107.17     84.63 o 
   9  10   8        1.78       22.77     73.12 o 
  10  10   8       11.73      113.25     76.94 o 
   1  11   8     1015.53     1013.36     69.70 o 
   2  11   8       18.26       34.36     29.29 o 
   3  11   8       61.25      121.51     36.73 o 
   4  11   8      644.15      698.90     82.08 o 
   5  11   8       35.06        6.35     65.71 o 
   6  11   8       79.10       77.79     73.36 o 
   7  11   8      274.65      182.90     90.32 o 
   8  11   8      190.90      149.38     86.75 o 
   9  11   8        1.70       74.57     82.24 o 
  10  11   8       25.75      155.40     93.34 o 
   0  12   8       87.31      124.10     51.93 o 
   1  12   8      226.12      194.37     46.56 o 
   2  12   8        2.35        3.75     33.58 o 
   3  12   8       54.81      111.16     41.66 o 
   4  12   8      245.74      208.42     61.42 o 
   5  12   8      274.49      211.84     82.84 o 
   6  12   8     1458.81     1350.26    164.78 o 
   7  12   8      153.63      107.83     80.86 o 
   8  12   8       29.97       15.21     76.61 o 
   9  12   8      161.68      235.48     99.13 o 
  10  12   8        0.02      188.52     81.65 o 
   1  13   8      614.17      674.86     73.18 o 
   2  13   8      968.26     1029.79     86.71 o 
   3  13   8      322.88      319.75     66.16 o 
   4  13   8        2.22        8.85     47.73 o 
   5  13   8       17.16       69.21     70.26 o 
   6  13   8       90.09       39.50     74.54 o 
   7  13   8      305.37      336.94    106.71 o 
   8  13   8        1.68       64.18     74.70 o 
   9  13   8      173.52      290.27     94.47 o 
   0  14   8      109.78       80.52     53.16 o 
   1  14   8      703.51      689.02     76.85 o 
   2  14   8      235.22      194.73     59.15 o 
   3  14   8      107.91      132.64     56.83 o 
   4  14   8      216.12      210.42     67.10 o 
   5  14   8       14.78        0.00     71.79 o 
   6  14   8        4.64        0.00     70.04 o 
   7  14   8       67.37       64.12     83.62 o 
   8  14   8       39.90      143.34     94.05 o 
   9  14   8        7.82      118.69     79.55 o 
   1  15   8        0.07        0.00     44.90 o 
   2  15   8      123.52      103.20     58.12 o 
   3  15   8      160.67      234.89     70.14 o 
   4  15   8        0.17        0.00     54.00 o 
   5  15   8      781.86      742.35    130.76 o 
   6  15   8      100.83      133.27     87.32 o 
   7  15   8        3.55       54.34     81.47 o 
   8  15   8      187.34      232.22     91.93 o 
   9  15   8       41.61      163.10     71.76 o 
   0  16   8      101.02      114.31     91.42 o 
   1  16   8       20.73       25.07     55.11 o 
   2  16   8      477.64      412.13     83.50 o 
   3  16   8      117.07       95.33     63.98 o 
   4  16   8      245.37      206.07     75.81 o 
   5  16   8      174.49      111.20     85.59 o 
   6  16   8       57.46      124.11     86.40 o 
   7  16   8       19.95       88.28     78.57 o 
   8  16   8       41.18      121.36     73.63 o 
   9  16   8       12.22      163.10     73.78 o 
   1  17   8      319.26      392.95     94.11 o 
   2  17   8      116.46       76.59     63.06 o 
   3  17   8       73.23       38.15     63.27 o 
   4  17   8      354.59      311.51     83.73 o 
   5  17   8       46.88      108.94     87.95 o 
   6  17   8      105.12      165.44     91.39 o 
   7  17   8      136.89      147.41     86.33 o 
   8  17   8       22.44       79.26     72.11 o 
   0  18   8      280.66      286.07    116.71 o 
   1  18   8       41.03       87.14     72.04 o 
   2  18   8     3104.40     3048.01    199.44 o 
   3  18   8      588.30      520.11    100.05 o 
   4  18   8      202.71      173.06     81.55 o 
   5  18   8        0.81       40.89     78.71 o 
   6  18   8        4.34       12.34     83.62 o 
   7  18   8       27.68      121.94     81.04 o 
   8  18   8        1.05      180.42     72.20 o 
   1  19   8        2.84        0.00     64.67 o 
   2  19   8       76.79      103.22     75.95 o 
   3  19   8      130.69      152.42     83.23 o 
   4  19   8      203.52      217.18     87.98 o 
   5  19   8       19.46       76.49     78.07 o 
   6  19   8        2.66       66.32     71.16 o 
   7  19   8       14.85      117.34     72.21 o 
   0  20   8       61.56      129.53    120.32 o 
   1  20   8       17.50        0.00     70.39 o 
   2  20   8        0.12       45.41     70.26 o 
   3  20   8      106.36      104.38     73.62 o 
   4  20   8       49.03      157.63     77.80 o 
   5  20   8       43.03      137.42    102.75 o 
   6  20   8        3.80       73.15     75.88 o 
   7  20   8       28.65      160.07     70.17 o 
   1  21   8       73.31       64.42     74.58 o 
   2  21   8       91.47      114.64     79.60 o 
   3  21   8       68.06       75.21     73.62 o 
   4  21   8        0.29       84.21     73.96 o 
   5  21   8        0.14      130.96     79.35 o 
   6  21   8       10.82      137.23     77.31 o 
   0  22   8       41.45       93.00    125.02 o 
   1  22   8      379.74      480.52    104.55 o 
   2  22   8       38.58      110.11     72.57 o 
   3  22   8       52.43      153.87     72.67 o 
   4  22   8        0.13       46.78     74.07 o 
   5  22   8       63.17      158.91     87.76 o 
   1  23   8        4.04       13.38     74.59 o 
   2  23   8       21.98      117.77     74.39 o 
   3  23   8        0.00       69.91     56.90 o 
   4  23   8      188.66      300.71     76.30 o 
   5  23   8       11.63      163.22     71.55 o 
   0  24   8      145.34      308.80    143.42 o 
   1  24   8        2.40      119.18     75.47 o 
   2  24   8        5.20       80.36     67.17 o 
   3  24   8        0.04      115.73     58.14 o 
   4  24   8       11.38      150.59     60.70 o 
   1  25   8       51.89      175.80     74.61 o 
   2  25   8       20.07      120.77     60.69 o 
   3  25   8       19.49      128.39     51.10 o 
   0  26   8        2.50      115.24    115.03 o 
   1  26   8       68.71      174.12     77.49 o 
   1   1   9     1415.34     1426.75     56.85 o 
   2   1   9        0.20        0.00     19.67 o 
   3   1   9     5533.04     5732.49    101.27 o 
   4   1   9     3491.60     3508.53    157.73 o 
   5   1   9      107.39      143.12     60.91 o 
   6   1   9      405.37      390.57     89.25 o 
   7   1   9        2.22       12.01     62.78 o 
   8   1   9       12.35       43.77     72.13 o 
   9   1   9      108.97       63.85     86.24 o 
  10   1   9      174.28      273.80    104.05 o 
  11   1   9        1.00      159.94     96.37 o 
   0   2   9     1250.41     1152.69     55.18 o 
   1   2   9     5857.94     5486.86     93.49 o 
   2   2   9      216.33      242.17     31.79 o 
   3   2   9      406.01      556.62     52.06 o 
   4   2   9      287.86      422.77     78.74 o 
   5   2   9        1.16       23.86     48.80 o 
   6   2   9       16.47       82.59     68.14 o 
   7   2   9       88.50      125.69     73.43 o 
   8   2   9      138.56      101.07     84.81 o 
   9   2   9      269.18      304.71    107.91 o 
  10   2   9       15.57       86.36     82.37 o 
  11   2   9        9.63      146.47    104.79 o 
   1   3   9     2925.21     2820.88     70.26 o 
   2   3   9      124.22      143.53     27.47 o 
   3   3   9      559.16      591.02     45.66 o 
   4   3   9      573.29      781.76     88.42 o 
   5   3   9      195.87      203.78     67.83 o 
   6   3   9      781.73      837.39    116.37 o 
   7   3   9      276.60      210.81     95.78 o 
   8   3   9     1194.16     1194.63    156.57 o 
   9   3   9       51.99       63.64     83.36 o 
  10   3   9      412.65      384.50    106.09 o 
  11   3   9      167.25      293.47    133.46 o 
   0   4   9     1768.43     1648.52     79.23 o 
   1   4   9     2032.80     1861.13     59.71 o 
   2   4   9     3951.55     3648.20     87.42 o 
   3   4   9     8114.29     7650.21    160.96 o 
   4   4   9     5075.70     4514.15    125.39 o 
   5   4   9      515.66      584.96     83.43 o 
   6   4   9      258.79      252.67     71.57 o 
   7   4   9      216.63      124.60     74.46 o 
   8   4   9       49.93      101.70     86.78 o 
   9   4   9        0.04       14.83     78.92 o 
  10   4   9      122.11      195.54    103.36 o 
  11   4   9        0.79       39.03     62.69 o 
   1   5   9     1420.33     1451.08     58.36 o 
   2   5   9      339.76      467.38     43.29 o 
   3   5   9       19.35      100.61     25.99 o 
   4   5   9      830.76      817.53     63.59 o 
   5   5   9       44.98      124.22     49.69 o 
   6   5   9      199.18      238.59     71.14 o 
   7   5   9      265.05      274.93     81.28 o 
   8   5   9     1058.60      931.85    131.58 o 
   9   5   9       10.26       41.93     69.91 o 
  10   5   9      115.67      256.81     86.87 o 
  11   5   9      134.37      292.08    102.86 o 
   0   6   9     3114.93     3080.92    121.98 o 
   1   6   9      146.42      184.50     30.53 o 
   2   6   9        2.20       16.55     21.70 o 
   3   6   9        2.22       48.90     22.62 o 
   4   6   9     1052.45     1135.50     63.77 o 
   5   6   9      169.19      131.69     52.95 o 
   6   6   9        6.36       38.81     54.98 o 
   7   6   9      591.09      630.52    104.69 o 
   8   6   9       69.21       36.10     65.79 o 
   9   6   9        0.44       77.95     81.96 o 
  10   6   9       80.69      176.70     81.00 o 
  11   6   9        1.19      151.31     72.81 o 
   1   7   9       99.47      105.81     26.28 o 
   2   7   9       18.46       69.40     27.69 o 
   3   7   9      118.30      152.68     29.96 o 
   4   7   9      360.82      425.39     54.06 o 
   5   7   9      121.23      115.07     57.17 o 
   6   7   9     2612.60     2285.84    154.03 o 
   7   7   9      294.91      319.00     87.07 o 
   8   7   9        8.33        0.00     70.97 o 
   9   7   9       45.45       40.32     77.55 o 
  10   7   9       57.97      138.67     78.44 o 
   0   8   9     7370.20     6827.44    172.93 o 
   1   8   9     2578.22     2589.83     77.40 o 
   2   8   9      534.46      630.49     56.98 o 
   3   8   9      798.01      894.45     57.78 o 
   4   8   9     1320.69     1451.92     83.06 o 
   5   8   9     1955.53     1819.57    131.37 o 
   6   8   9     2026.91     1885.05    174.25 o 
   7   8   9       66.53        1.54     70.52 o 
   8   8   9      415.88      349.36    109.01 o 
   9   8   9      126.68      138.01     82.41 o 
  10   8   9      150.81      161.95     72.78 o 
   1   9   9     6179.12     6603.09    131.67 o 
   2   9   9      286.05      261.13     42.11 o 
   3   9   9     1708.40     1790.42     82.21 o 
   4   9   9      157.45      262.61     49.42 o 
   5   9   9     1087.12     1013.72    135.67 o 
   6   9   9     1055.66     1066.28    147.41 o 
   7   9   9      188.99      163.66     87.97 o 
   8   9   9      599.82      667.09    133.45 o 
   9   9   9       81.18      202.20     82.84 o 
  10   9   9       24.48       55.50     68.99 o 
   0  10   9     4925.28     4681.85    164.61 o 
   1  10   9     1432.88     1704.58     79.38 o 
   2  10   9      102.78      121.84     34.43 o 
   3  10   9      819.79      777.39     66.16 o 
   4  10   9     1581.40     1688.01     96.86 o 
   5  10   9      376.83      500.51    106.17 o 
   6  10   9      793.81      785.65    131.91 o 
   7  10   9       24.02       21.83     79.43 o 
   8  10   9       24.09       61.29     79.68 o 
   9  10   9      168.72      203.78     96.31 o 
   1  11   9     1869.32     1914.54     85.64 o 
   2  11   9      947.35     1084.16     74.99 o 
   3  11   9        2.07       43.59     35.47 o 
   4  11   9      224.69      214.69     58.57 o 
   5  11   9       76.00       39.46     69.75 o 
   6  11   9      414.89      385.69    107.19 o 
   7  11   9      340.70      308.57    104.35 o 
   8  11   9      130.20      122.94     88.88 o 
   9  11   9        4.25        8.90     78.26 o 
  10  11   9       68.99      260.90     78.48 o 
   0  12   9      329.84      293.60     71.78 o 
   1  12   9       17.19       35.08     30.78 o 
   2  12   9     1597.18     1621.20    101.66 o 
   3  12   9      122.56      102.75     44.21 o 
   4  12   9      627.97      551.79     83.29 o 
   5  12   9        0.02        0.00     66.30 o 
   6  12   9      243.02      185.72     90.67 o 
   7  12   9        4.87       63.63     80.83 o 
   8  12   9       41.59       56.24     78.74 o 
   9  12   9       30.84       85.69     74.32 o 
  10  12   9        0.19       62.73     63.29 o 
   1  13   9      207.35      239.38     53.02 o 
   2  13   9      839.53      792.00     82.60 o 
   3  13   9        0.40       39.72     47.39 o 
   4  13   9      282.90      261.32     70.52 o 
   5  13   9       48.21       46.76     72.33 o 
   6  13   9      236.89      275.66     92.42 o 
   7  13   9      220.97      341.08    108.18 o 
   8  13   9       54.95       92.61     76.05 o 
   9  13   9       38.86      108.01     87.60 o 
   0  14   9     1342.83     1337.59    133.20 o 
   1  14   9      365.44      347.31     61.31 o 
   2  14   9       64.70       80.16     52.17 o 
   3  14   9       68.49       94.97     57.82 o 
   4  14   9      143.40      140.68     65.25 o 
   5  14   9       51.11       30.35     77.81 o 
   6  14   9       55.71       12.62     72.56 o 
   7  14   9       27.92       46.52     81.56 o 
   8  14   9       11.22      127.46     84.18 o 
   9  14   9        2.72      128.27     75.27 o 
   1  15   9      372.91      397.40     78.24 o 
   2  15   9        5.69       57.52     56.33 o 
   3  15   9      142.57      119.59     63.47 o 
   4  15   9      550.25      476.60     92.40 o 
   5  15   9       74.87       99.41     83.11 o 
   6  15   9       69.78        0.00     75.57 o 
   7  15   9       22.72       49.41     79.13 o 
   8  15   9       51.72      223.77     89.10 o 
   9  15   9       35.54      177.69     75.78 o 
   0  16   9       89.56       31.32     82.60 o 
   1  16   9       81.81       64.44     57.59 o 
   2  16   9       18.75        3.05     55.86 o 
   3  16   9      161.66      142.84     68.55 o 
   4  16   9       27.15       43.42     60.09 o 
   5  16   9        0.83        2.44     78.07 o 
   6  16   9        6.60       28.65     79.05 o 
   7  16   9       68.50       84.24     72.09 o 
   8  16   9      119.71      211.19     82.15 o 
   1  17   9       46.22       15.99     63.12 o 
   2  17   9        0.04        0.00     58.67 o 
   3  17   9      268.10      289.11     80.62 o 
   4  17   9      503.69      498.26     97.48 o 
   5  17   9      122.41      129.53     85.96 o 
   6  17   9       15.35       50.72     83.95 o 
   7  17   9       33.73      145.18     79.42 o 
   8  17   9        2.10      146.71     69.38 o 
   0  18   9     3129.42     2544.69    296.93 o 
   1  18   9        4.16       10.56     65.02 o 
   2  18   9      206.49      162.52     84.47 o 
   3  18   9      277.12      198.21     81.44 o 
   4  18   9      373.32      297.50     84.67 o 
   5  18   9        0.01       33.00     82.00 o 
   6  18   9      100.75       37.89     74.39 o 
   7  18   9        3.25       82.96     72.94 o 
   8  18   9        3.56      164.35     67.74 o 
   1  19   9      180.64      133.54     78.99 o 
   2  19   9      104.45       89.69     77.61 o 
   3  19   9      107.64      136.21     72.52 o 
   4  19   9      114.89      104.96     69.57 o 
   5  19   9        0.25       21.14     75.26 o 
   6  19   9       10.41      103.33     85.88 o 
   7  19   9        5.05       67.26     75.98 o 
   0  20   9        6.33        4.08    126.95 o 
   1  20   9       20.27       36.64     69.66 o 
   2  20   9      673.82      603.94    118.87 o 
   3  20   9       19.32       35.34     65.19 o 
   4  20   9      214.82      213.78     89.97 o 
   5  20   9        9.71       93.26     93.50 o 
   6  20   9        0.88      151.56     84.66 o 
   7  20   9        8.83       90.75     68.91 o 
   1  21   9      279.68      281.00     90.69 o 
   2  21   9      442.83      467.62    106.66 o 
   3  21   9        0.35       75.22     66.31 o 
   4  21   9      113.90      261.58     94.90 o 
   5  21   9       24.16       72.87     68.67 o 
   6  21   9        4.69      161.45     71.56 o 
   0  22   9       11.90       85.56    129.10 o 
   1  22   9       57.71      205.98     92.17 o 
   2  22   9       35.90       94.75     72.18 o 
   3  22   9       33.79      115.66     65.34 o 
   4  22   9       40.82      199.58     85.39 o 
   5  22   9       17.87       70.70     71.19 o 
   1  23   9       73.81      146.28     94.50 o 
   2  23   9       27.56      134.95     73.50 o 
   3  23   9       37.82      142.77     62.81 o 
   4  23   9       71.16      205.57     71.74 o 
   5  23   9        0.12       97.35     64.16 o 
   0  24   9        1.72      161.50    118.75 o 
   1  24   9        0.11      131.91     84.47 o 
   2  24   9        0.00      103.56     66.60 o 
   3  24   9        8.09      101.27     55.59 o 
   4  24   9        5.14       84.11     67.29 o 
   1  25   9        0.41      129.24     82.99 o 
   2  25   9        1.47      152.39     60.95 o 
   0   0  10     8335.71     8867.23    309.47 o 
   1   0  10     3648.63     3483.49    110.33 o 
   2   0  10    11088.82    10716.27    272.56 o 
   3   0  10    16579.76    16429.80    605.13 o 
   4   0  10     8863.01     7652.22    405.92 o 
   5   0  10      104.12       64.01     74.75 o 
   6   0  10      243.56      326.14    125.65 o 
   7   0  10      233.69      199.08    121.35 o 
   8   0  10        1.41       16.98    104.67 o 
   9   0  10     1396.38     1347.48    258.63 o 
  10   0  10        0.08       62.31    113.90 o 
  11   0  10      381.71      452.00    173.28 o 
   1   1  10     5232.21     5178.54     91.97 o 
   2   1  10      456.51      485.59     42.79 o 
   3   1  10      485.69      444.58     43.96 o 
   4   1  10      368.91      440.15     98.11 o 
   5   1  10      530.72      574.72     98.85 o 
   6   1  10        0.78       34.34     55.93 o 
   7   1  10      441.40      482.73    105.11 o 
   8   1  10      167.23      172.99     92.50 o 
   9   1  10       42.31       94.36     88.50 o 
  10   1  10      240.83      302.33    100.60 o 
  11   1  10      186.72      407.01    118.57 o 
   0   2  10     1655.28     1629.74     65.22 o 
   1   2  10     1094.68     1219.97     52.62 o 
   2   2  10     2778.88     2647.66     74.99 o 
   3   2  10     3927.91     3778.52     86.55 o 
   4   2  10      290.03      213.13     64.85 o 
   5   2  10        4.15       51.57     49.39 o 
   6   2  10       53.05       56.37     58.42 o 
   7   2  10       50.95       48.00     71.41 o 
   8   2  10      303.81      229.79     94.60 o 
   9   2  10      645.82      753.81    140.62 o 
  10   2  10        0.28       27.70     73.50 o 
  11   2  10        1.64      121.19     89.42 o 
   1   3  10     1267.62     1331.08     55.72 o 
   2   3  10       20.05       25.98     21.16 o 
   3   3  10      656.67      647.75     50.65 o 
   4   3  10        1.92        0.00     37.16 o 
   5   3  10       58.77       67.54     46.89 o 
   6   3  10       15.16       32.04     60.04 o 
   7   3  10       15.64       42.33     75.56 o 
   8   3  10       64.30       30.68     76.25 o 
   9   3  10        0.43       26.77     78.87 o 
  10   3  10        2.99       89.68     80.23 o 
  11   3  10        0.37      127.56    115.77 o 
   0   4  10     1322.98     1507.10     81.84 o 
   1   4  10      495.45      582.49     44.67 o 
   2   4  10      693.29      731.76     52.45 o 
   3   4  10      970.19      914.67     50.53 o 
   4   4  10      924.46     1030.75    102.55 o 
   5   4  10       67.38       32.93     43.23 o 
   6   4  10       59.37       86.73     58.63 o 
   7   4  10      135.39       86.28     66.00 o 
   8   4  10        7.93        9.65     78.37 o 
   9   4  10      142.05      118.19     88.06 o 
  10   4  10        7.00      138.32     92.18 o 
  11   4  10       20.39      123.08     90.72 o 
   1   5  10     5948.64     5820.33    109.19 o 
   2   5  10     3837.10     3585.42     92.55 o 
   3   5  10     3018.48     2796.59     87.52 o 
   4   5  10      521.11      608.20     74.25 o 
   5   5  10       40.49       70.78     49.59 o 
   6   5  10       24.08        3.62     53.52 o 
   7   5  10      475.10      452.76     97.44 o 
   8   5  10        4.92        0.00     65.03 o 
   9   5  10       30.40       56.87     85.33 o 
  10   5  10      165.45      139.83     88.18 o 
   0   6  10     1515.45     1597.90     98.11 o 
   1   6  10     1287.95     1471.26     67.67 o 
   2   6  10      169.40      195.54     35.75 o 
   3   6  10     1661.65     1726.83     79.19 o 
   4   6  10      204.06      245.29     53.21 o 
   5   6  10      232.91      253.58     71.11 o 
   6   6  10      104.90      122.55     64.95 o 
   7   6  10       37.47       41.37     64.02 o 
   8   6  10      154.88      189.78     89.29 o 
   9   6  10       65.22       56.74     83.97 o 
  10   6  10        6.60       67.33     79.24 o 
   1   7  10     2476.84     2356.49     74.61 o 
   2   7  10      332.11      456.85     51.51 o 
   3   7  10     1453.56     1630.32     77.89 o 
   4   7  10       41.18      107.94     43.29 o 
   5   7  10      796.52      729.90     98.99 o 
   6   7  10        2.88       18.66     55.71 o 
   7   7  10     1858.54     1685.68    178.94 o 
   8   7  10       27.28       23.17     77.11 o 
   9   7  10      687.05      744.79    141.85 o 
  10   7  10      130.27      210.89     82.86 o 
   0   8  10       10.37       81.54     39.02 o 
   1   8  10      411.14      415.51     44.05 o 
   2   8  10      274.28      386.59     49.64 o 
   3   8  10     1752.38     1827.64     84.77 o 
   4   8  10      131.12      161.44     44.51 o 
   5   8  10      436.80      422.29     84.09 o 
   6   8  10      375.40      363.77    101.00 o 
   7   8  10      243.13      306.11     99.92 o 
   8   8  10       66.30       35.17     83.94 o 
   9   8  10      194.76      192.38     94.35 o 
  10   8  10       33.34      163.76     70.20 o 
   1   9  10      396.03      445.89     49.82 o 
   2   9  10       14.36       24.83     28.27 o 
   3   9  10       47.90       64.04     33.87 o 
   4   9  10      282.55      285.57     56.03 o 
   5   9  10      989.38      907.77    133.13 o 
   6   9  10       12.44        5.72     68.27 o 
   7   9  10       59.50      131.50     85.19 o 
   8   9  10      101.47      144.42     90.00 o 
   9   9  10      154.69      241.49    101.59 o 
  10   9  10       58.70       93.92     66.40 o 
   0  10  10       62.35      122.41     47.22 o 
   1  10  10     2227.29     2261.66     84.71 o 
   2  10  10       53.49       74.61     34.62 o 
   3  10  10      886.81      897.59     71.97 o 
   4  10  10      650.43      639.29     82.40 o 
   5  10  10      375.25      236.22     87.78 o 
   6  10  10       12.46       15.05     73.31 o 
   7  10  10        0.86       53.58     78.81 o 
   8  10  10       13.62       45.72     86.56 o 
   9  10  10       33.86       99.75     80.19 o 
  10  10  10       35.16      133.44     69.19 o 
   1  11  10     1033.44     1120.39     75.61 o 
   2  11  10      120.17      115.17     38.73 o 
   3  11  10      121.47      192.76     48.99 o 
   4  11  10      353.07      468.58     74.32 o 
   5  11  10      561.60      588.28    121.73 o 
   6  11  10        9.20       18.75     72.68 o 
   7  11  10        3.18       44.09     84.30 o 
   8  11  10       11.29       90.95     88.16 o 
   9  11  10       64.27      223.02     99.18 o 
  10  11  10      128.02      200.08     81.50 o 
   0  12  10      323.97      303.59     71.32 o 
   1  12  10      643.11      871.28     74.32 o 
   2  12  10      265.12      311.06     59.75 o 
   3  12  10      231.59      230.87     55.99 o 
   4  12  10     1262.65     1260.28    127.58 o 
   5  12  10      578.57      529.66    116.03 o 
   6  12  10       37.39        0.00     64.38 o 
   7  12  10        6.88       22.93     81.67 o 
   8  12  10      125.15      199.40     87.54 o 
   9  12  10       21.58       74.71     74.30 o 
   1  13  10      871.36      836.51     84.78 o 
   2  13  10       99.05       90.72     48.82 o 
   3  13  10      563.78      486.71     83.57 o 
   4  13  10      361.62      320.50     83.44 o 
   5  13  10        6.77       21.75     69.63 o 
   6  13  10       13.61       19.32     77.70 o 
   7  13  10      490.11      470.65    120.43 o 
   8  13  10       23.32       94.37     81.28 o 
   9  13  10       14.64       50.60     71.59 o 
   0  14  10     1244.12     1270.20    135.26 o 
   1  14  10      150.71      120.26     51.03 o 
   2  14  10      199.72      232.20     65.21 o 
   3  14  10     2197.92     2098.56    149.88 o 
   4  14  10       31.48        2.04     60.47 o 
   5  14  10        9.48       30.14     72.11 o 
   6  14  10       37.98       40.71     82.51 o 
   7  14  10       58.05      130.01     86.40 o 
   8  14  10        1.59       80.03     73.71 o 
   9  14  10       94.16      107.88     75.52 o 
   1  15  10      366.99      447.54     82.78 o 
   2  15  10      152.06      133.74     66.50 o 
   3  15  10       13.24        2.05     56.61 o 
   4  15  10      276.92      210.77     82.74 o 
   5  15  10        1.15        0.00     69.03 o 
   6  15  10        3.94        0.00     71.04 o 
   7  15  10      538.23      461.97    116.45 o 
   8  15  10        2.71       47.94     82.49 o 
   9  15  10       55.14      145.80     76.30 o 
   0  16  10     1314.82     1056.27    167.45 o 
   1  16  10      594.16      520.29     89.82 o 
   2  16  10      259.13      317.94     78.33 o 
   3  16  10        6.07       37.03     63.55 o 
   4  16  10      356.39      290.03     91.65 o 
   5  16  10       23.42        0.00     75.76 o 
   6  16  10       17.09       59.52     72.59 o 
   7  16  10        2.73        0.00     61.63 o 
   8  16  10       92.56      177.21     79.62 o 
   1  17  10      168.10      150.70     77.26 o 
   2  17  10       44.56       92.87     65.82 o 
   3  17  10      447.42      437.01     96.89 o 
   4  17  10      368.46      311.34     93.00 o 
   5  17  10      388.93      388.35    115.00 o 
   6  17  10       22.63       99.50     80.01 o 
   7  17  10        3.64       74.49     72.20 o 
   8  17  10       58.84      172.64     76.95 o 
   0  18  10        0.02        0.00     83.97 o 
   1  18  10        0.15       31.60     65.81 o 
   2  18  10      978.68      786.40    146.86 o 
   3  18  10      531.67      403.92     94.00 o 
   4  18  10      398.62      291.73     95.54 o 
   5  18  10      398.87      261.16     93.11 o 
   6  18  10       13.35       88.64     79.22 o 
   7  18  10        2.98      171.92     78.02 o 
   1  19  10     1130.13     1097.51    146.78 o 
   2  19  10        7.48       54.24     74.42 o 
   3  19  10      240.50      167.03     82.94 o 
   4  19  10       64.28       26.62     75.79 o 
   5  19  10        1.68       90.47     82.60 o 
   6  19  10        0.09       71.39     58.10 o 
   7  19  10       48.74      218.37     75.26 o 
   0  20  10      463.33      317.24    161.61 o 
   1  20  10        1.89       36.20     72.54 o 
   2  20  10      291.63      305.02     98.89 o 
   3  20  10      240.58      213.04     92.84 o 
   4  20  10       67.46       90.53     81.62 o 
   5  20  10       23.72      169.42     85.21 o 
   6  20  10       21.83      133.33     74.48 o 
   1  21  10       36.52      119.80     81.16 o 
   2  21  10        3.23        9.43     75.99 o 
   3  21  10        8.04      100.55     76.59 o 
   4  21  10        6.74       65.42     75.90 o 
   5  21  10       17.23       76.53     73.34 o 
   6  21  10        1.16      151.65     69.16 o 
   0  22  10        2.15       58.61    118.16 o 
   1  22  10        6.04       94.24     81.77 o 
   2  22  10        7.11      105.33     85.31 o 
   3  22  10       46.79      151.96     66.64 o 
   4  22  10      137.08      190.25     96.34 o 
   5  22  10       13.45      100.75     77.21 o 
   1  23  10       32.44      180.43     91.44 o 
   2  23  10        0.92       26.10     79.46 o 
   3  23  10        3.52      108.04     65.01 o 
   4  23  10       14.15       89.11     69.18 o 
   0  24  10       23.68      131.68    118.12 o 
   1  24  10       19.35      173.96     93.13 o 
   2  24  10        2.66      182.69     72.81 o 
   3  24  10       30.86      167.42     59.79 o 
   1  25  10        0.40       97.08     72.59 o 
   2  25  10       30.41      111.19     57.26 o 
   1   1  11     1709.92     1842.82     56.30 o 
   2   1  11        3.91       32.08     23.43 o 
   3   1  11     1824.79     1943.49     74.24 o 
   4   1  11      874.95      826.86    109.75 o 
   5   1  11      705.67      671.57    105.80 o 
   6   1  11       38.53       54.03     66.24 o 
   7   1  11      322.20      399.61    104.15 o 
   8   1  11       31.17       35.64     82.03 o 
   9   1  11       34.48       34.95     79.98 o 
  10   1  11      131.09      164.13     81.81 o 
  11   1  11       82.36      287.10    158.53 o 
   0   2  11      436.15      461.44     47.35 o 
   1   2  11      463.16      597.55     41.64 o 
   2   2  11     1432.36     1534.11     67.93 o 
   3   2  11     1964.13     2083.87     72.62 o 
   4   2  11     1281.89     1226.33    110.76 o 
   5   2  11        9.23       15.53     51.50 o 
   6   2  11      119.54      126.38     72.37 o 
   7   2  11       44.22       82.27     75.31 o 
   8   2  11       23.54       40.86     79.71 o 
   9   2  11        2.47       40.37     83.06 o 
  10   2  11        8.55      147.50     86.78 o 
   1   3  11       12.46       57.32     22.33 o 
   2   3  11     5961.84     5577.51    128.96 o 
   3   3  11     1431.61     1361.68     65.61 o 
   4   3  11     1593.78     1589.75    112.36 o 
   5   3  11      133.17      108.36     55.48 o 
   6   3  11     1101.21     1131.59    142.18 o 
   7   3  11       16.20        0.00     66.72 o 
   8   3  11      499.06      460.84    119.72 o 
   9   3  11        6.41       82.77     86.61 o 
  10   3  11      163.36       55.95     74.67 o 
   0   4  11       55.62      146.63     40.49 o 
   1   4  11     4635.18     4418.07     96.38 o 
   2   4  11     3283.80     2995.71     86.49 o 
   3   4  11      158.95      215.03     38.03 o 
   4   4  11      989.43      905.52     90.83 o 
   5   4  11      905.59      861.77    106.19 o 
   6   4  11      438.72      430.56     89.41 o 
   7   4  11       41.42       46.52     65.84 o 
   8   4  11       81.89      126.00     79.57 o 
   9   4  11       28.83      122.13     76.48 o 
  10   4  11       94.79      109.23     84.16 o 
   1   5  11       97.45      203.35     33.10 o 
   2   5  11        5.75       35.88     23.64 o 
   3   5  11      295.31      331.69     45.26 o 
   4   5  11     3558.24     3236.70    132.57 o 
   5   5  11       15.92       38.33     50.22 o 
   6   5  11       15.07        0.00     56.55 o 
   7   5  11      541.78      485.91     99.63 o 
   8   5  11        8.28       28.15     67.67 o 
   9   5  11       40.64       32.81     75.99 o 
  10   5  11      452.55      522.93    115.22 o 
   0   6  11     3894.06     3479.66    127.00 o 
   1   6  11       57.45       66.22     25.67 o 
   2   6  11      502.36      520.69     50.99 o 
   3   6  11      462.58      463.74     51.39 o 
   4   6  11        5.50        7.51     37.24 o 
   5   6  11        4.97       40.40     54.10 o 
   6   6  11      501.96      450.32     93.38 o 
   7   6  11       45.70        0.00     58.11 o 
   8   6  11        0.53       23.68     75.26 o 
   9   6  11       13.83       62.62     98.36 o 
  10   6  11        1.56      103.42     72.49 o 
   1   7  11       26.22       34.72     25.17 o 
   2   7  11     1837.81     1936.31     85.26 o 
   3   7  11      217.86      275.05     44.84 o 
   4   7  11      672.54      649.28     81.65 o 
   5   7  11      638.47      573.95     96.31 o 
   6   7  11       69.45       95.57     70.69 o 
   7   7  11      340.82      335.08    107.04 o 
   8   7  11        5.81       71.99     83.11 o 
   9   7  11       36.53       79.97     79.77 o 
  10   7  11        0.52      101.95     69.28 o 
   0   8  11      731.28      829.38     84.35 o 
   1   8  11      577.89      562.42     52.32 o 
   2   8  11      636.73      794.87     67.18 o 
   3   8  11        0.42       17.28     29.89 o 
   4   8  11      191.80      270.66     62.12 o 
   5   8  11      844.90      841.03    110.93 o 
   6   8  11      367.51      309.08     96.12 o 
   7   8  11      317.74      273.12     99.00 o 
   8   8  11       35.46       48.52     78.73 o 
   9   8  11      118.85      199.36     93.95 o 
  10   8  11       28.77      205.99     79.11 o 
   1   9  11        5.79       25.32     27.22 o 
   2   9  11      666.95      803.39     69.56 o 
   3   9  11       32.01       79.82     36.26 o 
   4   9  11     1143.12     1151.24    118.88 o 
   5   9  11     1381.62     1120.91    145.40 o 
   6   9  11      469.26      445.23    112.52 o 
   7   9  11      495.85      453.31    114.65 o 
   8   9  11        9.24       20.30     79.97 o 
   9   9  11        0.14       89.37     75.89 o 
  10   9  11      100.61      114.60     66.23 o 
   0  10  11     1004.95     1209.62    102.86 o 
   1  10  11        6.28       20.61     29.95 o 
   2  10  11      364.39      390.61     53.65 o 
   3  10  11      446.54      567.61     63.74 o 
   4  10  11     3218.88     2948.89    183.61 o 
   5  10  11     1232.52      986.46    144.63 o 
   6  10  11      524.89      519.92    119.18 o 
   7  10  11      159.30       88.29     88.80 o 
   8  10  11        0.11       58.95     84.07 o 
   9  10  11      141.98      264.76    111.89 o 
  10  10  11      225.15      203.99     71.90 o 
   1  11  11      228.88      228.18     44.20 o 
   2  11  11        0.05       21.41     33.98 o 
   3  11  11      302.41      322.41     62.04 o 
   4  11  11     2773.85     2612.35    199.12 o 
   5  11  11      879.24      751.16    130.90 o 
   6  11  11      665.67      616.44    124.98 o 
   7  11  11       79.25       51.00     76.84 o 
   8  11  11      205.45      211.68    103.78 o 
   9  11  11       15.06       76.52     99.82 o 
   0  12  11      653.84      786.95    109.25 o 
   1  12  11       29.34       69.05     39.55 o 
   2  12  11       82.31      118.96     47.99 o 
   3  12  11       36.09       32.16     45.57 o 
   4  12  11      453.43      349.44    102.42 o 
   5  12  11      238.67      224.27     93.16 o 
   6  12  11      364.19      403.70    114.91 o 
   7  12  11        9.93       22.95     77.92 o 
   8  12  11       33.20      134.57     96.47 o 
   9  12  11       46.69      142.53     88.31 o 
   1  13  11      281.59      347.84     63.78 o 
   2  13  11      121.62       99.58     49.38 o 
   3  13  11        1.99       19.52     52.59 o 
   4  13  11        0.19       12.69     65.52 o 
   5  13  11      128.45      128.59     84.80 o 
   6  13  11       73.56       67.88     85.78 o 
   7  13  11       26.92       91.42     88.13 o 
   8  13  11      157.47      257.85    113.68 o 
   9  13  11        1.34       84.17     84.37 o 
   0  14  11       11.06        5.26     60.70 o 
   1  14  11      423.49      424.00     74.29 o 
   2  14  11      607.90      634.06     94.20 o 
   3  14  11        2.84       34.48     55.18 o 
   4  14  11      226.81      166.35     86.29 o 
   5  14  11       24.11       71.69     83.04 o 
   6  14  11      218.97      189.39     95.03 o 
   7  14  11       76.86       90.13     91.61 o 
   8  14  11       24.83      136.76     84.51 o 
   9  14  11        1.88      147.11     66.64 o 
   1  15  11      364.68      391.54     82.70 o 
   2  15  11      995.87      923.85    112.52 o 
   3  15  11      185.06      137.95     68.98 o 
   4  15  11      181.60      163.45     92.28 o 
   5  15  11        9.40       88.64     84.66 o 
   6  15  11       10.28       75.78     80.89 o 
   7  15  11        1.03       60.34     82.85 o 
   8  15  11       46.96      186.48     87.41 o 
   0  16  11     1255.58     1177.65    177.22 o 
   1  16  11      260.62      297.60     79.30 o 
   2  16  11      637.96      620.42    100.79 o 
   3  16  11      181.57      204.51     76.93 o 
   4  16  11       86.77       93.21     85.24 o 
   5  16  11       12.85       85.33     82.74 o 
   6  16  11       48.61      133.09     87.02 o 
   7  16  11        3.13       11.89     73.51 o 
   8  16  11        0.24      102.13     64.96 o 
   1  17  11      123.55      176.89     79.68 o 
   2  17  11        3.14       18.78     64.69 o 
   3  17  11      470.14      521.85    103.49 o 
   4  17  11      636.70      569.90    126.28 o 
   5  17  11       93.02      102.23     89.29 o 
   6  17  11        0.04       30.80     87.05 o 
   7  17  11       87.30      220.76     89.45 o 
   8  17  11        2.24      100.01     73.35 o 
   0  18  11      525.98      572.28    146.48 o 
   1  18  11        0.12       41.83     72.20 o 
   2  18  11       53.40       15.98     72.36 o 
   3  18  11      197.34      248.50     84.36 o 
   4  18  11      466.47      372.99    109.26 o 
   5  18  11      408.94      343.85    113.33 o 
   6  18  11       17.73       91.89     87.07 o 
   7  18  11        3.88      104.89     70.79 o 
   1  19  11       51.65       36.04     78.86 o 
   2  19  11      316.75      174.49     87.98 o 
   3  19  11        8.57       52.01     79.63 o 
   4  19  11        5.47       72.31     81.98 o 
   5  19  11       14.68       39.83     88.32 o 
   6  19  11        0.16       90.22     73.18 o 
   7  19  11        2.49       36.25     76.68 o 
   0  20  11      183.10      237.56    143.40 o 
   1  20  11      242.34      200.32     92.15 o 
   2  20  11       69.79      128.98     85.85 o 
   3  20  11      193.08      224.63     90.73 o 
   4  20  11       16.55       64.55     85.55 o 
   5  20  11       50.00      145.25     89.04 o 
   6  20  11       47.84      142.19     73.30 o 
   1  21  11       14.27       40.06     75.11 o 
   2  21  11      130.67      191.90     85.31 o 
   3  21  11       22.39       80.06     80.08 o 
   4  21  11      140.52      207.17     81.39 o 
   5  21  11        0.00      152.28     79.77 o 
   0  22  11      297.24      574.43    189.39 o 
   1  22  11       77.34      178.54     89.10 o 
   2  22  11       18.98       82.18     72.60 o 
   3  22  11       16.87      127.68     78.31 o 
   4  22  11        2.03      137.69     67.34 o 
   5  22  11       33.64       34.31     64.24 o 
   1  23  11        7.73      144.60     95.55 o 
   2  23  11        8.07       29.68     75.73 o 
   3  23  11       16.37       78.82     72.33 o 
   4  23  11       71.14      152.49     59.90 o 
   0  24  11        8.99      131.23    124.25 o 
   1  24  11        0.12      189.39     91.40 o 
   2  24  11        0.08       86.77     67.06 o 
   3  24  11       42.36      143.32     73.12 o 
   0   0  12     3340.83     3197.33    137.37 o 
   1   0  12      270.09      275.93     49.33 o 
   2   0  12     1042.90     1181.35     88.32 o 
   3   0  12     1111.57     1546.45    152.12 o 
   5   0  12     1742.42     1579.50    219.29 o 
   6   0  12      233.32      174.16    112.77 o 
   7   0  12      424.37      317.42    144.38 o 
   8   0  12      107.54      129.88    131.71 o 
   9   0  12       39.07       70.09    114.64 o 
  10   0  12        2.13        5.90     92.81 o 
   1   1  12       39.84       87.60     24.53 o 
   2   1  12     3840.80     4163.28    107.18 o 
   3   1  12     2987.88     2830.74     95.45 o 
   4   1  12      833.76      733.01    106.14 o 
   5   1  12     2258.18     2338.09    183.99 o 
   6   1  12        0.32       18.84     63.49 o 
   7   1  12      330.53      446.81    112.63 o 
   8   1  12      636.75      685.48    137.31 o 
   9   1  12       85.36       87.21     80.45 o 
  10   1  12        8.20      104.36     78.72 o 
   0   2  12      107.10      118.12     33.18 o 
   1   2  12     1222.22     1178.74     55.15 o 
   2   2  12       36.32       42.39     28.09 o 
   3   2  12       56.20      150.79     38.81 o 
   4   2  12      622.21      744.63     84.97 o 
   5   2  12      286.70      320.48     80.27 o 
   6   2  12      326.11      365.96     98.56 o 
   7   2  12      883.58      883.11    142.53 o 
   8   2  12       84.58       77.55     86.45 o 
   9   2  12        1.65       31.01     83.11 o 
  10   2  12        3.00       77.96     70.99 o 
   1   3  12      107.84      127.99     29.40 o 
   2   3  12      219.83      317.78     42.84 o 
   3   3  12        0.54       24.02     26.24 o 
   4   3  12        3.92       24.37     39.23 o 
   5   3  12       63.88       72.37     54.86 o 
   6   3  12      105.75       41.96     64.92 o 
   7   3  12       88.60       48.33     64.67 o 
   8   3  12       41.72       12.04     80.08 o 
   9   3  12       91.51       87.91     77.55 o 
  10   3  12        3.32      147.26     71.37 o 
   0   4  12      265.08      318.64     44.31 o 
   1   4  12        5.16       22.05     22.92 o 
   2   4  12       63.87      124.60     28.76 o 
   3   4  12       30.93       50.70     31.63 o 
   4   4  12       37.28       10.35     37.90 o 
   5   4  12        0.05       32.19     53.75 o 
   6   4  12     1291.71     1222.20    134.17 o 
   7   4  12      105.65       80.71     72.17 o 
   8   4  12       18.26        2.76     68.13 o 
   9   4  12       20.58       26.85     69.71 o 
  10   4  12       18.20       90.57     74.80 o 
   1   5  12      510.90      597.72     51.75 o 
   2   5  12        5.97       32.18     26.05 o 
   3   5  12       18.80       43.75     31.69 o 
   4   5  12      535.25      491.95     77.24 o 
   5   5  12      332.33      393.37     83.74 o 
   6   5  12        0.75        0.24     62.02 o 
   7   5  12       44.48       33.26     64.55 o 
   8   5  12       61.86        0.00     74.99 o 
   9   5  12        4.59       26.70     84.53 o 
  10   5  12        3.47      115.02     85.46 o 
   0   6  12     1390.17     1421.52    101.94 o 
   1   6  12       11.69       42.53     25.45 o 
   2   6  12       44.61      101.91     33.29 o 
   3   6  12      181.81      190.59     40.53 o 
   4   6  12      633.43      716.94     88.60 o 
   6   6  12        2.94        9.26     61.68 o 
   7   6  12       12.19       95.58     71.53 o 
   8   6  12      353.49      379.00    107.64 o 
   9   6  12      187.76      341.32    107.39 o 
  10   6  12       27.48      201.07     80.31 o 
   1   7  12      882.90     1058.04     66.47 o 
   2   7  12      687.69      738.82     63.42 o 
   3   7  12     1634.27     1685.74     86.71 o 
   4   7  12      158.18      172.23     59.33 o 
   5   7  12       25.88        0.00     53.27 o 
   6   7  12       46.00        7.45     59.85 o 
   7   7  12      273.41      222.95     97.73 o 
   8   7  12       36.46       60.34     82.70 o 
   9   7  12        2.18       53.58     81.13 o 
  10   7  12        3.91       87.54     69.20 o 
   0   8  12      170.10      201.66     55.20 o 
   1   8  12      891.81      948.81     66.72 o 
   2   8  12      142.16      180.97     41.55 o 
   3   8  12     2347.82     2226.42     97.17 o 
   4   8  12     1706.20     1688.89    134.98 o 
   5   8  12       29.89       52.18     63.21 o 
   6   8  12     1023.07      923.30    145.75 o 
   7   8  12       12.61       71.65     84.74 o 
   8   8  12       58.70      142.65     85.25 o 
   9   8  12        0.44       93.60     83.08 o 
  10   8  12       24.53       36.16     77.22 o 
   1   9  12      453.64      492.65     54.39 o 
   2   9  12       54.04       81.65     36.75 o 
   3   9  12        0.58       11.96     33.45 o 
   4   9  12       14.36        3.18     48.57 o 
   5   9  12      164.66      164.04     81.81 o 
   6   9  12      100.49      136.41     89.26 o 
   7   9  12      222.98      207.74     97.08 o 
   8   9  12       71.69      109.02     91.53 o 
   9   9  12      191.02      193.80     94.02 o 
  10   9  12        0.22      165.39     74.33 o 
   0  10  12       11.05      104.60     49.34 o 
   1  10  12      335.81      394.02     50.83 o 
   2  10  12       97.58      133.02     42.82 o 
   3  10  12       70.61      101.64     44.34 o 
   4  10  12      479.98      449.18     92.30 o 
   5  10  12      283.86      209.24     89.61 o 
   6  10  12        0.00       12.00     74.84 o 
   7  10  12       76.77       75.96     85.64 o 
   8  10  12       89.96       72.15     96.01 o 
   9  10  12        4.62      128.11     98.84 o 
   1  11  12      491.13      488.17     60.50 o 
   2  11  12       50.02       52.72     37.51 o 
   3  11  12       98.84       86.48     51.59 o 
   4  11  12      120.09      174.55     73.43 o 
   5  11  12      506.44      410.11    113.11 o 
   6  11  12       95.42       25.14     76.45 o 
   7  11  12        9.80       39.08     78.07 o 
   8  11  12       11.70       59.37     90.87 o 
   9  11  12      138.91      170.49     97.22 o 
   0  12  12      257.37      264.72     69.29 o 
   1  12  12       37.73       50.72     38.60 o 
   2  12  12      174.76      177.89     56.44 o 
   3  12  12       39.58       65.11     51.07 o 
   4  12  12       21.02       17.93     72.86 o 
   5  12  12      683.21      465.94    115.09 o 
   6  12  12      591.79      563.89    129.64 o 
   7  12  12       63.40       85.18     91.46 o 
   8  12  12       60.75      153.50     96.30 o 
   9  12  12       71.57      172.32    100.37 o 
   1  13  12       26.99       18.65     46.19 o 
   2  13  12      563.66      650.23     84.55 o 
   3  13  12       44.73       61.82     59.43 o 
   4  13  12      262.30      132.77     82.82 o 
   5  13  12      128.50       74.03     81.48 o 
   6  13  12        0.73        5.58     74.61 o 
   7  13  12        0.18       62.13     88.52 o 
   8  13  12       14.25      130.63    103.08 o 
   9  13  12       16.65      134.92     97.14 o 
   0  14  12      167.89      137.72     79.63 o 
   1  14  12      196.87      145.98     58.51 o 
   2  14  12       82.05      106.70     66.20 o 
   3  14  12      236.53      218.98     72.93 o 
   4  14  12       12.07       21.20     74.18 o 
   5  14  12       67.50       75.62     88.24 o 
   6  14  12      164.92      214.95     93.47 o 
   7  14  12        9.11      130.37     93.94 o 
   8  14  12       37.08      182.31    105.52 o 
   1  15  12      221.84      238.98     77.40 o 
   2  15  12       39.76       52.29     63.41 o 
   3  15  12      322.83      341.72     85.18 o 
   4  15  12       26.15        3.45     74.56 o 
   5  15  12       33.54       47.01     79.96 o 
   6  15  12       25.63       70.27     87.18 o 
   7  15  12      193.84      234.53    106.21 o 
   8  15  12        6.13      156.42    108.94 o 
   0  16  12        9.99       41.19     92.59 o 
   1  16  12      134.45       81.48     71.76 o 
   2  16  12        4.01       21.74     55.65 o 
   3  16  12      605.15      579.17    102.48 o 
   4  16  12       38.90       66.37     79.57 o 
   5  16  12      164.23      224.57    103.30 o 
   6  16  12       15.61       62.37     84.74 o 
   7  16  12        3.59       97.03     93.44 o 
   8  16  12        1.52      167.28     99.69 o 
   1  17  12        0.42       33.18     70.19 o 
   2  17  12      554.57      522.23     99.74 o 
   3  17  12       24.98       17.21     63.90 o 
   4  17  12       94.31      195.96     89.94 o 
   5  17  12        1.89       50.36     85.00 o 
   6  17  12        2.20      126.23     92.89 o 
   7  17  12       20.87      103.74     89.22 o 
   0  18  12      729.92      468.88    140.27 o 
   1  18  12       72.24       63.71     77.75 o 
   2  18  12      274.58      325.39     97.67 o 
   3  18  12     1702.64     1624.82    153.56 o 
   4  18  12      516.56      564.99    126.31 o 
   5  18  12        4.38       58.43     94.68 o 
   6  18  12        9.83       71.73     78.81 o 
   7  18  12      139.35      195.99     87.69 o 
   1  19  12      100.96       75.02     77.95 o 
   2  19  12       11.19        0.00     70.24 o 
   3  19  12       21.44       40.24     80.25 o 
   4  19  12       50.36      107.92     91.32 o 
   5  19  12      136.92      285.94    107.04 o 
   6  19  12        0.78      109.33     83.92 o 
   0  20  12       23.55       67.53    148.58 o 
   1  20  12       87.40       42.01     78.92 o 
   2  20  12        8.11       28.16     76.25 o 
   3  20  12       80.59      135.92     95.97 o 
   4  20  12      262.16      288.63     98.48 o 
   5  20  12       45.23      133.12    113.66 o 
   6  20  12      226.79      272.94     90.76 o 
   1  21  12       33.07       71.61     80.41 o 
   2  21  12        5.92      127.68     86.70 o 
   3  21  12       18.07      100.94     92.38 o 
   4  21  12        6.10      118.07     87.95 o 
   5  21  12       21.93       95.69     84.25 o 
   0  22  12       16.07       88.83    132.89 o 
   1  22  12       23.66       61.54     76.37 o 
   2  22  12       38.64      129.78     84.14 o 
   3  22  12      178.26      203.56    101.63 o 
   4  22  12       14.94      178.36     82.71 o 
   1  23  12        0.20      160.52     93.41 o 
   2  23  12       22.99       91.80     74.02 o 
   3  23  12      143.20      272.67    100.06 o 
   0  24  12        3.08      213.30    126.92 o 
   1  24  12       14.11      227.00     95.92 o 
   2  24  12       59.85      220.92     78.83 o 
   1   1  13     5034.66     5127.68    109.89 o 
   2   1  13       10.97       19.25     24.96 o 
   3   1  13      322.81      411.17     60.20 o 
   4   1  13       92.54      133.72     49.50 o 
   5   1  13        0.36        9.58     61.67 o 
   6   1  13        1.58       33.73     67.67 o 
   7   1  13       57.68        0.00     67.47 o 
   8   1  13      166.06      103.06     92.88 o 
   9   1  13        1.63       18.74     78.55 o 
  10   1  13        1.53       96.74     72.38 o 
   0   2  13     2802.14     2670.26     92.30 o 
   1   2  13        4.60       25.95     23.33 o 
   2   2  13     3275.01     2847.37     89.56 o 
   3   2  13      510.36      556.64     69.57 o 
   4   2  13      543.42      509.97     83.63 o 
   5   2  13        0.52        0.00     52.25 o 
   6   2  13      110.67       90.34     67.77 o 
   7   2  13       17.38        3.21     72.01 o 
   8   2  13      122.48      105.71     90.68 o 
   9   2  13      105.55      205.14     89.11 o 
  10   2  13       50.03      307.30     84.89 o 
   1   3  13      101.67      110.04     26.75 o 
   2   3  13       43.94       62.71     28.56 o 
   3   3  13      153.52       96.88     40.21 o 
   4   3  13      474.23      494.33     76.99 o 
   5   3  13      697.99      499.83     95.53 o 
   6   3  13      134.04      166.59     80.52 o 
   7   3  13      763.35      591.61    110.56 o 
   8   3  13      162.94      192.54     84.99 o 
   9   3  13       28.89       32.41     65.55 o 
  10   3  13      168.03      230.80     68.53 o 
   0   4  13     4306.34     3730.49    136.84 o 
   1   4  13       20.18       32.46     25.01 o 
   2   4  13     2376.46     2229.33     85.01 o 
   3   4  13       57.36       57.08     39.25 o 
   4   4  13     1627.59     1675.10    121.85 o 
   5   4  13      156.66      181.95     69.99 o 
   6   4  13     1380.76      998.89    127.64 o 
   7   4  13       59.25       45.06     74.68 o 
   8   4  13       83.85      138.98     77.27 o 
   9   4  13      133.52      201.62     81.49 o 
  10   4  13      141.13      258.63     84.45 o 
   1   5  13      566.81      617.28     54.16 o 
   2   5  13      149.16      216.92     41.93 o 
   3   5  13       13.44       17.80     36.63 o 
   4   5  13      206.37      178.67     58.07 o 
   5   5  13       18.71       48.47     59.06 o 
   6   5  13     1187.80      973.87    126.88 o 
   7   5  13       87.87      100.99     75.32 o 
   8   5  13      248.46      362.24    105.69 o 
   9   5  13       27.28      164.02     92.95 o 
  10   5  13      149.64      221.63     84.30 o 
   0   6  13        0.41       69.12     39.30 o 
   1   6  13        0.03        5.87     25.49 o 
   2   6  13      778.69      892.88     68.69 o 
   3   6  13        0.09        9.37     41.26 o 
   4   6  13      236.45      220.89     64.29 o 
   5   6  13      517.65      510.15     97.81 o 
   6   6  13      612.77      560.98    105.00 o 
   7   6  13       37.34       77.29     73.15 o 
   8   6  13       44.20      114.83     85.28 o 
   9   6  13       25.86       95.41     76.57 o 
  10   6  13        0.45       57.18     64.98 o 
   1   7  13      107.79      151.45     35.82 o 
   2   7  13        1.74       30.23     30.55 o 
   3   7  13       77.12       60.82     43.19 o 
   4   7  13      334.63      298.24     72.05 o 
   5   7  13     1217.75     1215.73    131.05 o 
   6   7  13       73.21       40.95     64.32 o 
   7   7  13       11.82       39.28     73.86 o 
   8   7  13       73.53      121.33     85.83 o 
   9   7  13       20.99       92.66     75.64 o 
  10   7  13        0.45      148.12     71.34 o 
   0   8  13       24.62       29.66     42.87 o 
   1   8  13      309.66      320.90     46.94 o 
   2   8  13       73.01       84.34     38.83 o 
   3   8  13      342.58      331.91     60.68 o 
   4   8  13     4131.61     3781.96    183.46 o 
   5   8  13      956.77      830.31    117.39 o 
   6   8  13      110.93       64.01     72.24 o 
   7   8  13        2.15       40.19     75.32 o 
   8   8  13       33.50       86.88     82.31 o 
   9   8  13       10.60       82.75     80.70 o 
  10   8  13       43.36      157.71     65.94 o 
   1   9  13     3722.60     3592.68    106.55 o 
   2   9  13      767.65      866.47     77.52 o 
   3   9  13      142.87      140.11     51.39 o 
   4   9  13     1524.33     1420.36    121.61 o 
   5   9  13     1793.99     1605.53    173.80 o 
   6   9  13     1108.16     1291.30    170.77 o 
   7   9  13        1.28       19.58     81.22 o 
   8   9  13       91.35      184.23     96.82 o 
   9   9  13        1.87      110.18     75.22 o 
   0  10  13      289.62      325.93     71.42 o 
   1  10  13       81.58       88.30     37.23 o 
   2  10  13      704.31      703.46     74.86 o 
   3  10  13      563.97      582.80     77.64 o 
   4  10  13      919.70      901.40    119.20 o 
   5  10  13       39.74       30.53     73.59 o 
   6  10  13      212.62      152.30     89.30 o 
   7  10  13       13.10       42.20     83.00 o 
   8  10  13       31.03       39.97     91.18 o 
   9  10  13       30.93      164.89    105.92 o 
   1  11  13      778.66      770.89     74.81 o 
   2  11  13      657.87      722.71     77.26 o 
   3  11  13       80.90       44.22     54.67 o 
   4  11  13      252.63      323.34     86.18 o 
   5  11  13      999.24      986.47    151.15 o 
   6  11  13       93.68       81.40     91.06 o 
   7  11  13       29.41       97.76     88.67 o 
   8  11  13       12.72       14.71     87.41 o 
   9  11  13        3.77       75.63     85.36 o 
   0  12  13      600.02      533.07     91.24 o 
   1  12  13       55.92      127.18     49.73 o 
   2  12  13       69.40       95.96     51.26 o 
   3  12  13       76.45      100.17     60.17 o 
   4  12  13      355.39      306.48     88.69 o 
   5  12  13      224.71      140.19     89.43 o 
   6  12  13        5.12       63.46     81.03 o 
   7  12  13       39.72       70.62     89.90 o 
   8  12  13       10.45       89.72     95.53 o 
   9  12  13       43.98      134.72     87.67 o 
   1  13  13       22.40        2.11     49.90 o 
   2  13  13      178.78      172.46     60.59 o 
   3  13  13      350.54      228.00     81.47 o 
   4  13  13      189.53      181.05     91.29 o 
   5  13  13      198.23      161.70     93.64 o 
   6  13  13        0.32       71.60     81.95 o 
   7  13  13      101.76      113.80     90.70 o 
   8  13  13        1.90       79.59     95.17 o 
   0  14  13        9.96       90.07     76.28 o 
   1  14  13       30.11       31.18     52.89 o 
   2  14  13        3.48        8.42     57.70 o 
   3  14  13      102.69       91.90     76.58 o 
   4  14  13       90.43       71.08     85.41 o 
   5  14  13       61.65      107.04     87.73 o 
   6  14  13        9.74       68.93     84.37 o 
   7  14  13       34.56      157.75    102.96 o 
   8  14  13       62.22      166.00    103.44 o 
   1  15  13       36.29        0.00     60.12 o 
   2  15  13      243.64      294.47     82.88 o 
   3  15  13       23.06        0.00     70.20 o 
   4  15  13      135.82      144.30     89.51 o 
   5  15  13      264.28      227.64     95.39 o 
   6  15  13       12.99       37.02     86.81 o 
   7  15  13       55.94       94.55     93.14 o 
   8  15  13       14.22      161.66     95.82 o 
   0  16  13      535.23      361.73    126.84 o 
   1  16  13        0.10        0.00     64.52 o 
   2  16  13       60.25       18.76     68.24 o 
   3  16  13      233.27      214.74     95.26 o 
   4  16  13       56.12       25.45     75.67 o 
   5  16  13       28.67       52.55     79.61 o 
   6  16  13       44.63       86.33     94.15 o 
   7  16  13        0.02       83.97     91.66 o 
   1  17  13      156.11       62.96     77.89 o 
   2  17  13      224.67      167.03     80.73 o 
   3  17  13        1.33       43.78     78.01 o 
   4  17  13        0.85       41.04     83.11 o 
   5  17  13       25.91       37.74     83.48 o 
   6  17  13        0.06       62.02     83.14 o 
   7  17  13       24.28      104.30     92.12 o 
   0  18  13      433.60      335.76    127.40 o 
   1  18  13       21.76        0.00     69.93 o 
   2  18  13      535.26      446.81    109.88 o 
   3  18  13      116.04      105.33     84.55 o 
   4  18  13      104.24      150.77     95.68 o 
   5  18  13        9.58      134.32     95.84 o 
   6  18  13       21.50      146.06     86.80 o 
   7  18  13       30.96      187.82     93.14 o 
   1  19  13        0.20        0.00     70.80 o 
   2  19  13      163.50      158.36     91.06 o 
   3  19  13       13.20       49.11     94.75 o 
   4  19  13       15.14      179.79     85.99 o 
   5  19  13        4.50      119.36     91.22 o 
   6  19  13       84.38      196.14     92.88 o 
   0  20  13        2.16       84.86    120.80 o 
   1  20  13       75.04      109.86     81.16 o 
   2  20  13        1.26       87.01     78.51 o 
   3  20  13       44.21       83.34     97.20 o 
   4  20  13        3.28       90.47     94.32 o 
   5  20  13        0.05       34.91     97.85 o 
   1  21  13        2.31       14.00     85.67 o 
   2  21  13        0.11      116.96     84.78 o 
   3  21  13      186.53      157.98     99.49 o 
   4  21  13       73.75      282.09    113.99 o 
   5  21  13       78.32       86.59     83.03 o 
   0  22  13        3.71        7.12    137.08 o 
   1  22  13        3.79       71.25     75.80 o 
   2  22  13       94.99      203.94     85.98 o 
   3  22  13       39.52      121.17     88.20 o 
   4  22  13        3.09      108.36     95.77 o 
   1  23  13       78.68      100.43     81.37 o 
   2  23  13        0.65      122.00     69.95 o 
   3  23  13       46.88      163.03     88.85 o 
   0  24  13        0.45      125.45    111.66 o 
   0   0  14      299.82      506.19     82.59 o 
   1   0  14     2614.17     2453.32    114.56 o 
   2   0  14     2093.35     1906.26    107.65 o 
   3   0  14     3254.17     2833.77    189.76 o 
   4   0  14     1028.80      994.90    124.46 o 
   5   0  14     4472.13     3938.55    522.05 o 
   6   0  14      860.54      708.46    189.87 o 
   7   0  14      583.90      403.93    161.26 o 
   8   0  14      601.79      624.80    187.51 o 
   9   0  14       96.99       74.79    137.89 o 
  10   0  14      102.86       86.75     82.06 o 
   1   1  14      447.62      525.67     49.35 o 
   2   1  14     2192.90     2286.13     81.21 o 
   3   1  14     1367.88     1226.00     87.70 o 
   4   1  14      347.70      278.43     65.86 o 
   5   1  14      621.33      736.13    108.95 o 
   6   1  14      741.48      670.44    127.51 o 
   7   1  14      253.25      352.63    111.16 o 
   8   1  14      104.00       95.94     88.69 o 
   9   1  14      443.39      375.78     98.49 o 
  10   1  14       25.58      218.81     74.29 o 
   0   2  14      538.62      603.02     73.35 o 
   1   2  14      520.55      629.37     48.55 o 
   2   2  14       69.15      131.88     31.83 o 
   3   2  14     1022.28     1062.56    100.27 o 
   4   2  14      333.38      316.27     69.01 o 
   5   2  14      474.97      399.79     89.78 o 
   6   2  14        7.06        0.00     59.12 o 
   7   2  14      355.85      223.96     84.39 o 
   8   2  14      106.93       37.09     69.96 o 
   9   2  14        0.07       41.09     68.60 o 
  10   2  14        2.04      132.17     59.22 o 
   1   3  14      232.94      310.18     39.88 o 
   2   3  14      170.60      224.77     42.32 o 
   3   3  14       22.97       52.11     40.22 o 
   4   3  14      122.88      103.11     54.39 o 
   5   3  14      585.77      540.51     98.19 o 
   6   3  14      182.77       91.97     72.60 o 
   7   3  14       17.62       37.74     67.50 o 
   8   3  14       50.98      116.40     73.53 o 
   9   3  14        5.01       35.73     66.37 o 
  10   3  14        8.83       29.43     57.56 o 
   0   4  14      343.87      534.44     73.85 o 
   1   4  14        0.51       35.47     25.99 o 
   2   4  14      106.27      121.27     36.38 o 
   3   4  14        3.68       33.49     39.20 o 
   4   4  14      638.94      771.59     96.09 o 
   5   4  14       25.73        8.40     60.14 o 
   6   4  14       83.43       60.23     71.47 o 
   7   4  14       89.40       49.20     72.86 o 
   8   4  14       10.72       10.23     69.37 o 
   9   4  14        2.64      133.16     69.69 o 
  10   4  14        6.42      107.58     71.75 o 
   1   5  14      218.64      356.48     45.86 o 
   2   5  14       50.75       72.02     34.13 o 
   3   5  14      391.06      429.83     70.00 o 
   4   5  14     1015.83     1041.37    109.79 o 
   5   5  14     2712.51     2473.01    174.04 o 
   6   5  14       22.62       43.15     68.71 o 
   7   5  14       83.45       72.77     73.97 o 
   8   5  14        3.84       10.13     68.34 o 
   9   5  14      255.62      261.04     92.29 o 
  10   5  14       98.38      292.08     83.90 o 
   0   6  14      162.04      127.87     51.18 o 
   1   6  14     1331.97     1396.34     77.87 o 
   2   6  14       67.11       97.19     35.22 o 
   3   6  14      603.79      496.95     79.17 o 
   4   6  14     1383.96     1462.12    123.55 o 
   5   6  14       48.26       46.87     65.82 o 
   6   6  14      154.23      235.09     84.30 o 
   7   6  14       11.38       28.45     73.56 o 
   8   6  14       19.97       69.25     78.63 o 
   9   6  14       23.77      121.54     75.62 o 
  10   6  14       29.28      145.57     65.31 o 
   1   7  14       65.42      118.89     37.48 o 
   2   7  14      184.68      194.38     44.45 o 
   3   7  14      181.39      251.49     64.69 o 
   4   7  14     4481.35     4476.65    317.07 o 
   5   7  14      904.72      810.77    118.50 o 
   6   7  14       54.22       53.72     71.60 o 
   7   7  14       40.61      158.28     84.40 o 
   8   7  14       23.31       25.74     77.06 o 
   9   7  14      339.23      511.14    119.98 o 
   0   8  14       10.16       67.03     48.44 o 
   1   8  14      705.72      816.54     67.66 o 
   2   8  14      319.03      380.58     56.47 o 
   3   8  14     1953.98     1709.02    127.18 o 
   4   8  14      724.09      702.32    100.54 o 
   5   8  14      658.53      681.21    112.43 o 
   6   8  14       12.78        4.31     71.20 o 
   7   8  14        8.60       22.22     77.85 o 
   8   8  14       60.60       85.51     71.98 o 
   9   8  14        2.72      185.35     88.67 o 
   1   9  14       28.33       54.95     36.67 o 
   2   9  14        6.62       44.85     40.09 o 
   3   9  14      288.73      232.52     67.30 o 
   4   9  14       42.12       44.96     59.51 o 
   5   9  14      111.59      127.81     82.37 o 
   6   9  14        0.78       30.47     79.57 o 
   7   9  14      276.99      199.24     95.32 o 
   8   9  14        0.29       73.82     87.71 o 
   9   9  14       26.00      138.63     77.53 o 
   0  10  14      189.59      296.26     68.82 o 
   1  10  14      369.89      480.88     60.31 o 
   2  10  14      899.12     1027.03     88.97 o 
   3  10  14      828.13      669.07     94.86 o 
   4  10  14      314.68      254.75     86.49 o 
   5  10  14      158.54       62.95     78.60 o 
   6  10  14       87.02       26.02     81.40 o 
   7  10  14        1.08       76.43     87.11 o 
   8  10  14        0.85      125.07     92.44 o 
   9  10  14        0.12       40.89     98.49 o 
   1  11  14       65.24      109.24     45.87 o 
   2  11  14       54.32       93.96     47.37 o 
   3  11  14        5.13        1.40     61.80 o 
   4  11  14     1665.72     1373.92    146.18 o 
   5  11  14        8.34        0.00     72.24 o 
   6  11  14       34.51        4.18     78.90 o 
   7  11  14       13.60       61.71     87.39 o 
   8  11  14        2.89       83.14     93.76 o 
   9  11  14        4.27       76.07     83.06 o 
   0  12  14       16.35        2.54     59.39 o 
   1  12  14      690.43      643.39     80.60 o 
   2  12  14        0.30       36.47     52.09 o 
   3  12  14      107.67       79.46     69.66 o 
   4  12  14       20.64       19.28     69.54 o 
   5  12  14        0.02       41.26     79.87 o 
   6  12  14      150.88      185.88     95.36 o 
   7  12  14      215.94      131.52     98.35 o 
   8  12  14       16.51      147.33    101.96 o 
   1  13  14       91.21       42.39     59.58 o 
   2  13  14        4.69       26.62     56.75 o 
   3  13  14      190.87      124.82     75.23 o 
   4  13  14      394.32      351.35    106.28 o 
   5  13  14     1155.51     1071.52    158.65 o 
   6  13  14        5.71       82.06     85.24 o 
   7  13  14       95.54      134.97     95.83 o 
   8  13  14        7.12       87.91     94.11 o 
   0  14  14       39.37       16.50     78.08 o 
   1  14  14      223.41      293.58     75.17 o 
   2  14  14       34.86       83.87     62.14 o 
   3  14  14        0.94        0.00     70.47 o 
   4  14  14      716.75      606.20    130.21 o 
   5  14  14      226.51      216.58     94.60 o 
   6  14  14       15.78       86.56     87.54 o 
   7  14  14        0.21       53.11     90.28 o 
   8  14  14       14.84      165.07     95.34 o 
   1  15  14        0.47       51.01     67.80 o 
   2  15  14       43.91       75.69     68.05 o 
   3  15  14       33.20      102.60     91.08 o 
   4  15  14      109.21       66.91     82.17 o 
   5  15  14      152.11      154.95     85.20 o 
   6  15  14       19.29      111.01     93.43 o 
   7  15  14        6.77      162.41    103.95 o 
   0  16  14      127.26      197.13    110.87 o 
   1  16  14       42.15       26.63     66.95 o 
   2  16  14       40.66       36.64     69.39 o 
   3  16  14       70.80      106.12     88.72 o 
   4  16  14        3.09       59.56     87.76 o 
   5  16  14        0.73       19.50     74.44 o 
   6  16  14       14.96       67.77     87.21 o 
   7  16  14      148.22      346.62    109.98 o 
   1  17  14      245.56      252.67     90.91 o 
   2  17  14       20.11       23.74     69.48 o 
   3  17  14       15.37       95.35     89.66 o 
   4  17  14        0.14       50.64     80.41 o 
   5  17  14        0.03       90.76     76.00 o 
   6  17  14      225.96      344.41    110.82 o 
   7  17  14       36.17       34.06     81.82 o 
   0  18  14       35.64       84.41    106.38 o 
   1  18  14       41.72       99.28     79.56 o 
   2  18  14      156.59      165.46     89.18 o 
   3  18  14      133.86       39.53     89.72 o 
   4  18  14       17.64      121.28     97.98 o 
   5  18  14      119.44      119.47     76.26 o 
   6  18  14      264.94      172.83     85.53 o 
   1  19  14      488.47      490.19    114.64 o 
   2  19  14      260.82      262.50    100.76 o 
   3  19  14      166.32      126.18    109.87 o 
   4  19  14        0.44      120.90     95.82 o 
   5  19  14       22.67      140.10    101.81 o 
   6  19  14      251.57      328.19    111.68 o 
   0  20  14      486.34      397.62    173.10 o 
   1  20  14        9.23       19.77     76.16 o 
   2  20  14       18.74       99.12     83.06 o 
   3  20  14       10.77      129.28    112.26 o 
   4  20  14      180.72      310.58    112.26 o 
   5  20  14       27.67      122.45     70.09 o 
   1  21  14        9.66       98.94     82.03 o 
   2  21  14       52.52      175.28     83.49 o 
   3  21  14       27.07       89.39     96.00 o 
   4  21  14       17.51      130.12     92.77 o 
   0  22  14      110.77      258.90    130.32 o 
   1  22  14       17.35      135.19     77.83 o 
   2  22  14       76.93      133.56     85.51 o 
   3  22  14        2.34      149.64     89.68 o 
   1  23  14        3.85      129.71     82.55 o 
   2  23  14       18.80       92.79     85.76 o 
   1   1  15      513.26      631.26     59.02 o 
   2   1  15      444.78      504.34     51.44 o 
   3   1  15      315.09      213.92     52.40 o 
   4   1  15       31.35        2.35     44.69 o 
   5   1  15      402.82      336.52     85.88 o 
   6   1  15      188.67      210.32     82.66 o 
   7   1  15        3.79        0.00     78.73 o 
   8   1  15       66.75       64.11     79.25 o 
   9   1  15       18.73      143.71     74.89 o 
  10   1  15       24.51      195.41     73.17 o 
   0   2  15       54.57      112.27     44.80 o 
   1   2  15      100.29      114.31     35.76 o 
   2   2  15       98.46       80.25     32.46 o 
   3   2  15      141.79      160.41     54.89 o 
   4   2  15      382.71      317.92     73.54 o 
   5   2  15     1002.35      884.88    121.53 o 
   6   2  15      753.51      623.52    111.62 o 
   7   2  15       78.09      135.56     79.71 o 
   8   2  15        9.43       30.79     68.98 o 
   9   2  15       62.87      147.78     78.01 o 
  10   2  15        0.83      146.39     60.84 o 
   1   3  15      637.72      676.58     58.09 o 
   2   3  15      582.56      639.95     57.67 o 
   3   3  15     3594.27     3243.74    133.44 o 
   4   3  15        2.48       84.55     56.10 o 
   5   3  15      492.46      384.69    103.91 o 
   6   3  15      799.84      571.48    109.34 o 
   7   3  15       10.02       21.49     66.08 o 
   8   3  15      166.37      210.46     84.77 o 
   9   3  15       10.32      126.28     65.71 o 
  10   3  15      116.68      263.27     73.83 o 
   0   4  15     1107.68     1327.05    107.33 o 
   1   4  15      148.58      144.16     36.95 o 
   2   4  15      471.16      500.59     59.20 o 
   3   4  15       20.48       32.35     45.54 o 
   4   4  15      491.47      500.49     86.88 o 
   5   4  15      282.98      300.96     86.82 o 
   6   4  15      276.26      374.68    105.04 o 
   7   4  15      338.41      329.20     94.42 o 
   8   4  15        5.40       10.53     64.18 o 
   9   4  15       51.71      130.38     61.41 o 
   1   5  15       65.06      135.73     37.56 o 
   2   5  15     1396.41     1585.94     88.33 o 
   3   5  15      322.45      315.25     67.02 o 
   4   5  15       22.73       52.83     58.96 o 
   5   5  15      102.17       87.96     67.37 o 
   6   5  15      298.75      317.00     92.75 o 
   7   5  15       73.05       34.21     80.29 o 
   8   5  15      101.21      126.88     72.48 o 
   9   5  15      130.86      196.55     75.41 o 
   0   6  15       14.35       40.99     44.61 o 
   1   6  15       71.84       91.68     35.30 o 
   2   6  15      127.09      183.95     45.58 o 
   3   6  15       37.10        0.00     51.58 o 
   4   6  15        7.78       45.19     57.94 o 
   5   6  15      440.79      270.20     85.46 o 
   6   6  15       15.34       53.97     70.80 o 
   7   6  15       69.07      159.36     80.65 o 
   8   6  15       30.27        0.00     81.07 o 
   9   6  15       24.32       73.04     65.65 o 
   1   7  15       79.33       72.76     35.85 o 
   2   7  15      255.30      290.34     54.59 o 
   3   7  15       70.85       43.50     54.30 o 
   4   7  15      674.31      538.23     91.99 o 
   5   7  15       40.74       35.19     67.14 o 
   6   7  15        6.80       10.05     67.34 o 
   7   7  15        3.31       24.81     78.36 o 
   8   7  15       19.21       70.83     85.14 o 
   9   7  15        4.16      109.85     66.95 o 
   0   8  15        0.03       22.45     47.99 o 
   1   8  15      136.61      128.61     41.50 o 
   2   8  15      507.93      572.72     67.42 o 
   3   8  15        0.00        0.00     50.10 o 
   4   8  15      475.69      304.85     77.00 o 
   5   8  15     1882.97     1827.58    162.16 o 
   6   8  15      303.74      295.99    105.78 o 
   7   8  15      162.73      145.17     87.17 o 
   8   8  15        2.26      141.98     86.81 o 
   9   8  15        2.08      128.50     72.07 o 
   1   9  15      468.06      517.02     63.21 o 
   2   9  15      225.90      275.08     60.35 o 
   3   9  15      814.81      971.95    110.89 o 
   4   9  15     2180.47     1896.41    145.50 o 
   5   9  15        1.61        0.00     70.12 o 
   6   9  15        3.48       32.30     81.18 o 
   7   9  15       18.01       22.51     82.78 o 
   8   9  15      222.10       97.00     88.37 o 
   9   9  15       11.00      122.97     71.01 o 
   0  10  15        5.81       19.70     54.71 o 
   1  10  15        6.68       17.73     40.31 o 
   2  10  15     2779.37     2527.13    127.46 o 
   3  10  15      335.43      372.43     85.42 o 
   4  10  15      564.88      499.72    104.19 o 
   5  10  15     1530.71     1337.67    173.08 o 
   6  10  15      385.65      350.55    111.60 o 
   7  10  15      275.88      269.49    108.07 o 
   8  10  15        3.18      116.91     93.80 o 
   9  10  15        0.05      102.39     88.91 o 
   1  11  15       37.55       23.01     45.35 o 
   2  11  15     1676.27     1685.45    112.07 o 
   3  11  15     3158.87     3014.60    307.61 o 
   4  11  15      442.10      361.35     96.45 o 
   5  11  15      142.44      194.02     97.31 o 
   6  11  15      168.81      147.66     92.37 o 
   7  11  15        0.27       84.84     88.69 o 
   8  11  15      153.66      211.34     97.60 o 
   0  12  15       61.12      122.26     71.38 o 
   1  12  15       94.90      120.62     57.69 o 
   2  12  15     1133.63     1046.94    106.84 o 
   3  12  15       32.22       30.81     67.12 o 
   4  12  15      380.66      330.27     94.33 o 
   5  12  15      146.67      196.29     91.98 o 
   6  12  15       58.82       92.52     87.55 o 
   7  12  15       16.98      141.24     95.49 o 
   8  12  15        7.92      232.72    100.34 o 
   1  13  15       61.73       72.42     63.97 o 
   2  13  15      699.05      645.64     94.11 o 
   3  13  15       73.75       19.80     73.48 o 
   4  13  15      401.55      407.44    118.08 o 
   5  13  15       35.15      121.29     85.29 o 
   6  13  15      256.84      273.25    104.82 o 
   7  13  15       34.86       76.20     89.87 o 
   8  13  15       48.36      174.00     91.82 o 
   0  14  15      707.75      646.42    129.21 o 
   1  14  15      144.32      210.10     71.93 o 
   2  14  15        3.02       31.64     59.71 o 
   3  14  15        4.57       29.82     83.98 o 
   4  14  15      502.56      421.90    119.14 o 
   5  14  15       11.03        7.76     73.94 o 
   6  14  15       26.09       76.97     96.22 o 
   7  14  15       40.25       71.76     89.97 o 
   1  15  15      255.44      267.26     76.78 o 
   2  15  15        0.47       15.34     69.26 o 
   3  15  15      134.07      124.35     92.48 o 
   4  15  15       51.14       55.42     81.30 o 
   5  15  15       88.14      122.29     86.92 o 
   6  15  15       57.57      200.33     99.58 o 
   7  15  15       10.28      125.62     81.39 o 
   0  16  15      187.94      230.28    118.62 o 
   1  16  15      111.78       99.41     77.74 o 
   2  16  15      309.06      335.45     89.44 o 
   3  16  15       16.56       19.99     75.62 o 
   4  16  15      244.94      217.41     97.71 o 
   5  16  15      622.50      670.04    134.19 o 
   6  16  15      159.77      366.75    120.18 o 
   7  16  15       31.41      201.30     93.20 o 
   1  17  15       21.94       37.32     79.17 o 
   2  17  15      507.02      449.25    108.79 o 
   3  17  15      476.40      417.29    121.53 o 
   4  17  15       14.81       53.05     82.75 o 
   5  17  15       23.43      133.22     70.73 o 
   6  17  15       62.80      152.11     88.50 o 
   0  18  15       47.94      148.46    106.65 o 
   1  18  15       26.55       84.00     82.86 o 
   2  18  15      524.14      558.21    134.72 o 
   3  18  15       50.74      116.09     98.21 o 
   4  18  15       10.80       79.35     89.23 o 
   5  18  15      129.52      172.52     81.21 o 
   6  18  15       13.53      172.33     90.13 o 
   1  19  15       15.29       62.73     80.97 o 
   2  19  15       35.60      102.15     96.13 o 
   3  19  15       60.54      192.19    112.21 o 
   4  19  15       36.23      130.96     82.15 o 
   5  19  15        4.49      110.32     72.94 o 
   0  20  15      388.09      599.59    199.45 o 
   1  20  15        0.32       48.42     76.57 o 
   2  20  15       93.13      166.56    102.93 o 
   3  20  15       47.87      124.21     98.83 o 
   4  20  15      104.98      264.28    119.17 o 
   1  21  15       28.36      111.71     81.97 o 
   2  21  15       35.93      245.75    105.31 o 
   3  21  15      309.33      503.27    142.96 o 
   4  21  15       65.01      167.99    103.61 o 
   0  22  15       10.05      114.66    119.76 o 
   1  22  15       85.28      201.31     84.34 o 
   2  22  15       51.17      277.55    103.89 o 
   0   0  16     1445.02     1510.37    195.40 o 
   1   0  16       30.37        0.00     49.13 o 
   2   0  16      260.36      252.27     74.31 o 
   3   0  16     4943.95     4746.70    279.58 o 
   4   0  16      366.78      262.35     85.02 o 
   5   0  16     1869.00     1485.81    188.42 o 
   6   0  16     2208.98     1606.97    205.82 o 
   7   0  16       35.23      124.61    117.75 o 
   8   0  16       22.83      185.98    124.34 o 
   9   0  16       34.56      152.09    105.40 o 
   1   1  16     1572.33     1661.37     97.56 o 
   2   1  16      801.64      721.56     80.50 o 
   3   1  16      124.70       99.71     44.78 o 
   4   1  16       11.30       33.96     43.22 o 
   5   1  16       49.91      100.86     72.53 o 
   6   1  16     1105.98      949.42    135.61 o 
   7   1  16        0.08       32.05     72.52 o 
   8   1  16       17.36      121.47     73.35 o 
   9   1  16      176.76      192.33     73.75 o 
   0   2  16       23.73       24.08     55.48 o 
   1   2  16      319.08      396.44     53.28 o 
   2   2  16       55.23       54.92     45.50 o 
   3   2  16      311.75      309.21     59.92 o 
   4   2  16       14.19        0.83     53.21 o 
   5   2  16      131.88       71.96     70.12 o 
   6   2  16      595.11      457.30    105.10 o 
   7   2  16       58.55       17.68     69.26 o 
   8   2  16        0.26       51.39     69.83 o 
   9   2  16       10.97      113.38     68.69 o 
   1   3  16      133.79      135.42     45.45 o 
   2   3  16       61.40       42.28     44.04 o 
   3   3  16       13.19       53.28     47.81 o 
   4   3  16      201.43      153.21     71.98 o 
   5   3  16        6.38        0.00     61.97 o 
   6   3  16      205.97      234.41     86.15 o 
   7   3  16        8.54       82.83     72.66 o 
   8   3  16       32.07      140.88     76.81 o 
   9   3  16       26.87       73.40     61.76 o 
   0   4  16       80.04      117.37     52.66 o 
   1   4  16        4.78        0.00     32.78 o 
   2   4  16       18.32       32.54     46.43 o 
   3   4  16      497.98      559.33     81.22 o 
   4   4  16      302.78      309.06     77.08 o 
   5   4  16       46.57        0.00     64.58 o 
   6   4  16       79.72       39.00     68.70 o 
   7   4  16       17.97        4.44     60.10 o 
   8   4  16       20.44       42.01     63.50 o 
   9   4  16       11.90       83.89     69.56 o 
   1   5  16      403.86      464.96     60.77 o 
   2   5  16      559.54      644.94     83.94 o 
   3   5  16       88.31       81.89     52.84 o 
   4   5  16        0.27        8.04     58.55 o 
   5   5  16      167.70      147.86     74.35 o 
   6   5  16       37.78        5.13     68.85 o 
   7   5  16      112.94      109.76     74.50 o 
   8   5  16       10.31       56.55     67.89 o 
   9   5  16        8.57      157.49     74.03 o 
   0   6  16      257.20      243.11     64.58 o 
   1   6  16      176.37      177.35     45.24 o 
   2   6  16        1.41        3.24     42.25 o 
   3   6  16      974.53      977.31    102.92 o 
   4   6  16      417.32      365.17     82.77 o 
   5   6  16       98.76       51.01     65.59 o 
   6   6  16        3.51        0.00     67.88 o 
   7   6  16      151.74      131.68     78.45 o 
   8   6  16       10.35       52.21     64.22 o 
   9   6  16       43.51      184.17     71.63 o 
   1   7  16      543.59      570.85     64.01 o 
   2   7  16     1825.99     1703.01    110.16 o 
   3   7  16        0.15        5.72     55.88 o 
   4   7  16       62.00        0.00     57.83 o 
   5   7  16     1886.78     1664.05    148.08 o 
   6   7  16      128.14      103.66     76.62 o 
   7   7  16       78.80      136.33     82.77 o 
   8   7  16        3.31       78.27     75.41 o 
   9   7  16      175.82      253.60     64.30 o 
   0   8  16      282.85      224.32     68.67 o 
   1   8  16      196.89      231.43     51.40 o 
   2   8  16      266.39      321.45     65.54 o 
   3   8  16       27.33       22.92     59.01 o 
   4   8  16      101.52      102.31     69.66 o 
   5   8  16       17.27       36.69     66.25 o 
   6   8  16      293.66      228.11     96.81 o 
   7   8  16        0.01      125.03     86.69 o 
   8   8  16       38.53      151.32     71.08 o 
   9   8  16       13.90      228.62    105.33 o 
   1   9  16      245.75      230.88     52.11 o 
   2   9  16        7.36        0.00     47.96 o 
   3   9  16       12.25       20.40     58.27 o 
   4   9  16       28.49       41.35     61.09 o 
   5   9  16      163.05      212.62     91.59 o 
   6   9  16      228.84      238.46    103.25 o 
   7   9  16       77.81      111.81     88.78 o 
   8   9  16        9.01       98.54     67.13 o 
   0  10  16       47.36       30.00     65.38 o 
   1  10  16      491.50      468.54     70.71 o 
   2  10  16      132.65      117.89     62.82 o 
   3  10  16      192.13      180.43     73.96 o 
   4  10  16       61.15       82.36     77.12 o 
   5  10  16      153.61      139.32     80.85 o 
   6  10  16       19.51       59.86     84.27 o 
   7  10  16       83.01      169.74     99.19 o 
   8  10  16        0.71      148.23     88.92 o 
   1  11  16       47.50       39.02     51.42 o 
   2  11  16        1.75        6.39     56.19 o 
   3  11  16        1.72        0.00     66.04 o 
   4  11  16      137.95      119.85     82.92 o 
   5  11  16      320.52      289.05     94.66 o 
   6  11  16      114.60      139.55     94.95 o 
   7  11  16        8.24       80.11     86.46 o 
   8  11  16       21.57       94.51     81.93 o 
   0  12  16       25.85       18.41     68.38 o 
   1  12  16      114.53       80.55     58.78 o 
   2  12  16        1.25        0.00     63.92 o 
   3  12  16      332.02      324.36     98.29 o 
   4  12  16       22.72       51.53     78.32 o 
   5  12  16        8.02        0.00     82.38 o 
   6  12  16      130.03      142.24     89.66 o 
   7  12  16       67.20      186.86     95.19 o 
   8  12  16       29.75      109.26     81.98 o 
   1  13  16       36.25       37.49     62.36 o 
   2  13  16      708.35      620.58    105.03 o 
   3  13  16       28.27       32.20     72.87 o 
   4  13  16      199.36      227.18    104.14 o 
   5  13  16      222.57      289.38    105.62 o 
   6  13  16        1.57       60.44     88.65 o 
   7  13  16       45.86      152.11     94.71 o 
   0  14  16      108.70      127.15     92.64 o 
   1  14  16      241.43      231.81     75.97 o 
   2  14  16       51.28       33.99     68.44 o 
   3  14  16      275.15      167.30     99.95 o 
   4  14  16       43.24        0.00     85.07 o 
   5  14  16        0.78       68.19     86.61 o 
   6  14  16       15.25       57.80     91.03 o 
   7  14  16        1.87       84.24     93.65 o 
   1  15  16       14.91        0.00     63.47 o 
   2  15  16       23.97        2.07     75.70 o 
   3  15  16        5.50        0.00     81.80 o 
   4  15  16       79.23      107.16     87.65 o 
   5  15  16      156.80      198.70    102.71 o 
   6  15  16        1.32       95.94     87.97 o 
   7  15  16       78.31      176.50     83.73 o 
   0  16  16        0.78       16.67    100.56 o 
   1  16  16      179.54      132.62     81.64 o 
   2  16  16      105.35       80.63     82.74 o 
   3  16  16        5.34       56.46     83.99 o 
   4  16  16      181.45      231.91     97.79 o 
   5  16  16        4.22       38.03     91.19 o 
   6  16  16        3.32      131.99     98.30 o 
   1  17  16      136.44      162.92     88.43 o 
   2  17  16        8.40        0.00     77.77 o 
   3  17  16        0.60       68.60     89.89 o 
   4  17  16      140.72      193.05    100.39 o 
   5  17  16       16.48       81.95     96.78 o 
   6  17  16       89.14      127.11     88.43 o 
   0  18  16      911.79      951.56    182.18 o 
   1  18  16      196.08      292.90    103.33 o 
   2  18  16        3.58       65.23     96.36 o 
   3  18  16      214.90      304.66    113.66 o 
   4  18  16      119.60      110.45     88.53 o 
   5  18  16      323.57      281.10    103.56 o 
   1  19  16      325.17      411.78    109.55 o 
   2  19  16        0.19       68.36     91.92 o 
   3  19  16      138.48      228.88    122.93 o 
   4  19  16        5.11       97.36     87.72 o 
   5  19  16       63.86      207.25     83.27 o 
   0  20  16       60.39      135.89    153.96 o 
   1  20  16        0.02      128.92     89.06 o 
   2  20  16       21.84      121.92     89.15 o 
   3  20  16       96.78      204.75    100.02 o 
   4  20  16      108.46      171.47    101.45 o 
   1  21  16       17.02      173.18     83.90 o 
   2  21  16        5.32      188.62    110.71 o 
   3  21  16        1.34       87.04     87.87 o 
   0  22  16        0.20      138.93    116.83 o 
   1  22  16       37.40      224.66     85.00 o 
   1   1  17      426.95      382.84     61.04 o 
   2   1  17       22.68        0.00     50.23 o 
   3   1  17       50.61       59.50     50.79 o 
   4   1  17       29.12       88.76     48.73 o 
   5   1  17      115.44      130.56     68.50 o 
   6   1  17      333.44      380.90    100.07 o 
   7   1  17        4.02       45.20     69.10 o 
   8   1  17       35.28       96.38     66.84 o 
   0   2  17     1525.55     1548.98    144.31 o 
   1   2  17      774.16      787.65     80.24 o 
   2   2  17     1472.05     1298.07    106.76 o 
   3   2  17     1354.16     1186.03    109.42 o 
   4   2  17      107.76       80.55     51.93 o 
   5   2  17       34.63       35.82     67.45 o 
   6   2  17        5.77       10.45     71.58 o 
   7   2  17      178.72      140.29     75.79 o 
   8   2  17        2.74       77.55     66.21 o 
   9   2  17        7.21      161.08     63.19 o 
   1   3  17        1.94        0.00     41.90 o 
   2   3  17       77.78       62.91     53.25 o 
   3   3  17      115.02      142.02     63.07 o 
   4   3  17        2.50       19.42     57.32 o 
   5   3  17      361.43      354.30     95.18 o 
   6   3  17      571.11      393.80     99.30 o 
   7   3  17        1.04       31.39     72.32 o 
   8   3  17      398.47      510.51    102.78 o 
   9   3  17      112.72      195.89     62.79 o 
   0   4  17       90.89       42.97     64.03 o 
   1   4  17      596.33      660.35     71.36 o 
   2   4  17     2397.29     2175.62    129.61 o 
   3   4  17     2906.51     2651.86    168.49 o 
   4   4  17       70.13       78.21     64.17 o 
   5   4  17       72.24       63.64     81.74 o 
   6   4  17       61.86       20.95     66.85 o 
   7   4  17       18.19       15.22     69.22 o 
   8   4  17       18.06      104.73     69.06 o 
   9   4  17       25.64       73.71     69.31 o 
   1   5  17      247.95      193.07     50.63 o 
   2   5  17      137.48      165.82     59.82 o 
   3   5  17        6.98       21.58     52.19 o 
   4   5  17       11.39        0.00     55.98 o 
   5   5  17      783.31      757.26    122.04 o 
   6   5  17      237.81      267.10    104.59 o 
   7   5  17       92.86       96.85     71.59 o 
   8   5  17      278.09      251.92     75.97 o 
   9   5  17       82.79      302.21     80.49 o 
   0   6  17     1113.74     1020.65    110.52 o 
   1   6  17      186.72      238.31     55.88 o 
   2   6  17      349.91      391.31     77.32 o 
   3   6  17        4.82       47.96     55.69 o 
   4   6  17      400.32      324.23     82.31 o 
   5   6  17      107.79       98.13     69.17 o 
   6   6  17        6.80       71.89     69.25 o 
   7   6  17       27.81       43.81     75.17 o 
   8   6  17       35.20      118.19     70.11 o 
   9   6  17       12.44      190.30     63.79 o 
   1   7  17      112.87      131.65     49.71 o 
   2   7  17        0.14        0.00     50.55 o 
   3   7  17      216.62      312.45     83.46 o 
   4   7  17      213.69      154.24     73.34 o 
   5   7  17       48.83       13.31     63.16 o 
   6   7  17        0.02        7.15     64.68 o 
   7   7  17       10.12      125.04     81.65 o 
   8   7  17       10.70       86.84     82.53 o 
   0   8  17      398.56      349.27     83.43 o 
   1   8  17       25.15       61.87     47.15 o 
   2   8  17       30.56       26.52     55.49 o 
   3   8  17      605.49      479.04     94.64 o 
   4   8  17        7.41       73.81     67.96 o 
   5   8  17      318.60      331.09     87.06 o 
   6   8  17      291.87      212.60     96.48 o 
   7   8  17       51.09      159.02     84.81 o 
   8   8  17        0.20       66.83     71.64 o 
   1   9  17      917.80     1008.14     90.48 o 
   2   9  17      177.19      237.07     70.62 o 
   3   9  17      346.90      290.94     80.43 o 
   4   9  17      633.24      540.34    100.86 o 
   5   9  17     1925.56     1621.51    170.46 o 
   6   9  17       15.01       60.50     85.29 o 
   7   9  17        2.40       93.37     85.33 o 
   8   9  17      323.67      401.32     92.94 o 
   0  10  17     1530.87     1236.95    134.96 o 
   1  10  17       58.42       52.85     52.87 o 
   2  10  17        0.11        0.00     59.61 o 
   3  10  17      366.09      304.88     81.90 o 
   4  10  17       30.68       79.58     74.85 o 
   5  10  17       64.06       92.40     77.86 o 
   6  10  17      299.00      209.83     97.45 o 
   7  10  17        9.15       78.76     92.04 o 
   8  10  17        2.75      169.37     92.93 o 
   1  11  17        5.59       28.79     50.34 o 
   2  11  17       13.73       28.30     73.06 o 
   3  11  17        2.77        0.80     73.04 o 
   4  11  17        0.15       28.23     69.60 o 
   5  11  17      320.06      214.34     90.60 o 
   6  11  17      256.09      282.29    102.71 o 
   7  11  17        8.17       84.06     89.83 o 
   8  11  17      258.01      275.55     99.69 o 
   0  12  17      140.32      102.31     77.94 o 
   1  12  17       24.56       15.44     59.37 o 
   2  12  17      197.38      247.08     89.46 o 
   3  12  17      278.71      204.81     90.50 o 
   4  12  17      487.01      399.58    106.06 o 
   5  12  17        6.64       26.97     81.76 o 
   6  12  17        0.44       70.81     81.30 o 
   7  12  17        1.01       65.64     89.31 o 
   1  13  17      207.55      173.97     71.59 o 
   2  13  17       12.66        0.00     72.50 o 
   3  13  17       31.87       29.04     76.61 o 
   4  13  17       42.49      140.38     92.96 o 
   5  13  17       18.85       86.37     88.64 o 
   6  13  17        0.84       86.34     82.67 o 
   7  13  17       15.42       61.22     79.19 o 
   0  14  17      119.17      152.06     94.03 o 
   1  14  17        8.99        6.65     64.12 o 
   2  14  17      168.90      197.99     95.32 o 
   3  14  17      344.90      399.11    113.19 o 
   4  14  17       12.79      110.21     89.22 o 
   5  14  17        0.39      131.19     88.32 o 
   6  14  17       42.92      139.46     84.15 o 
   7  14  17        3.94       80.31     86.81 o 
   1  15  17        0.21       32.77     64.78 o 
   2  15  17       26.62       77.55     87.71 o 
   3  15  17       53.10      148.72     98.85 o 
   4  15  17       22.41       88.96     94.55 o 
   5  15  17       95.79      176.41    104.15 o 
   6  15  17       74.43      101.78     67.25 o 
   0  16  17      136.57      176.02    105.73 o 
   1  16  17       86.42      117.07     79.48 o 
   2  16  17      388.75      298.04    111.74 o 
   3  16  17      311.79      360.94    117.50 o 
   4  16  17        9.75       74.96     86.61 o 
   5  16  17       61.44      271.23    113.78 o 
   6  16  17       24.06      223.93     79.55 o 
   1  17  17       34.89       21.84     84.48 o 
   2  17  17      165.10      151.76     97.78 o 
   3  17  17       25.17       34.67     96.48 o 
   4  17  17        3.24       20.73     65.35 o 
   5  17  17       12.88      135.25     86.97 o 
   0  18  17      149.65      113.17    139.82 o 
   1  18  17        9.61       83.21     84.94 o 
   2  18  17        5.46       79.94     90.52 o 
   3  18  17       52.15       78.50     87.28 o 
   4  18  17        0.07       79.35     80.64 o 
   5  18  17       16.25       62.89     83.06 o 
   1  19  17       61.99      181.13     91.66 o 
   2  19  17       14.33      243.99    130.23 o 
   3  19  17       13.19      138.19    108.11 o 
   4  19  17        1.29       58.93     75.22 o 
   0  20  17       86.32      306.76    165.07 o 
   1  20  17        0.61      113.88     77.32 o 
   2  20  17       34.26      169.21    109.48 o 
   3  20  17       76.78      220.86    110.66 o 
   1  21  17       43.37      175.25    107.39 o 
   0   0  18     4863.49     5040.60    415.13 o 
   1   0  18       69.74       20.04     64.80 o 
   2   0  18     1213.00      994.82    164.08 o 
   3   0  18      222.99      327.39    115.48 o 
   4   0  18       45.11       25.34     87.09 o 
   5   0  18       20.78       33.76     92.01 o 
   6   0  18        1.30        0.00     87.06 o 
   7   0  18     1488.41     1097.15    184.90 o 
   8   0  18        0.27      110.88     97.89 o 
   9   0  18       17.13      101.52     85.35 o 
   1   1  18      123.46      157.82     55.23 o 
   2   1  18       79.75       84.82     62.21 o 
   3   1  18      922.86      766.04    109.02 o 
   4   1  18      113.30      137.76     64.77 o 
   5   1  18     1075.47      849.66    115.84 o 
   6   1  18      545.83      531.05    103.57 o 
   7   1  18      541.23      428.32     92.18 o 
   8   1  18      215.83      186.72     59.85 o 
   9   1  18      127.27      275.62     70.47 o 
   0   2  18     1306.14     1359.31    145.77 o 
   1   2  18     1107.43     1082.53     94.22 o 
   2   2  18      123.47       72.58     61.71 o 
   3   2  18      106.82       94.33     63.57 o 
   4   2  18       85.08       37.36     58.48 o 
   5   2  18      121.49      130.59     78.57 o 
   6   2  18        9.17       69.12     73.30 o 
   7   2  18       71.77      109.68     65.04 o 
   8   2  18        0.62       57.39     59.33 o 
   1   3  18       11.04       58.58     47.60 o 
   2   3  18      172.58      210.63     71.58 o 
   3   3  18       64.44       67.32     55.30 o 
   4   3  18       18.76        9.14     58.26 o 
   5   3  18       22.58        0.00     68.72 o 
   6   3  18        9.05        4.07     69.08 o 
   7   3  18      110.49      132.08     76.43 o 
   8   3  18        5.58      115.45     59.05 o 
   9   3  18        0.00       32.35     54.05 o 
   0   4  18       75.62       96.58     71.15 o 
   1   4  18       85.53       40.35     54.72 o 
   2   4  18        9.26        0.00     52.21 o 
   3   4  18      335.02      342.63     74.46 o 
   4   4  18       28.20       56.01     70.62 o 
   5   4  18      143.77       69.87     78.31 o 
   6   4  18       57.27      108.36     79.57 o 
   7   4  18        9.55       93.67     66.46 o 
   8   4  18        0.00      202.83     69.68 o 
   1   5  18       62.92      102.32     53.38 o 
   2   5  18      179.08      201.51     64.26 o 
   3   5  18        1.28        0.00     52.56 o 
   4   5  18       20.12       38.87     63.73 o 
   5   5  18      278.42      246.15     80.21 o 
   6   5  18      423.99      412.46    105.42 o 
   7   5  18       86.98      148.87     75.39 o 
   8   5  18      325.71      368.97     90.80 o 
   0   6  18      590.48      537.56    112.68 o 
   1   6  18      599.40      588.56     80.52 o 
   2   6  18     1158.99     1045.57    110.21 o 
   3   6  18       12.93       29.51     56.45 o 
   4   6  18        0.18       14.07     64.93 o 
   5   6  18       66.44       97.28     71.46 o 
   6   6  18        3.94       44.76     64.30 o 
   7   6  18        0.03      117.15     77.17 o 
   8   6  18       44.78       55.99     59.96 o 
   1   7  18       20.76       52.64     47.70 o 
   2   7  18      540.44      510.17     88.44 o 
   3   7  18     1438.12     1419.18    134.54 o 
   4   7  18      368.29      306.98     86.20 o 
   5   7  18      204.98      256.93     82.31 o 
   6   7  18      745.47      596.03    126.39 o 
   7   7  18      134.96      270.41     95.54 o 
   8   7  18      377.94      529.18    101.73 o 
   0   8  18      248.51      222.14     93.96 o 
   1   8  18      891.79      839.68     87.80 o 
   2   8  18     1957.48     1614.98    130.34 o 
   3   8  18       64.15      101.17     70.41 o 
   4   8  18        6.80       62.19     69.55 o 
   5   8  18       43.76       41.78     76.85 o 
   6   8  18       19.01      122.20     91.68 o 
   7   8  18       24.91       60.70     71.54 o 
   8   8  18        5.62       82.24     63.77 o 
   1   9  18       97.53       73.09     55.15 o 
   2   9  18       24.06        0.00     55.66 o 
   3   9  18       10.61       46.49     67.72 o 
   4   9  18       67.97      147.19     84.99 o 
   5   9  18       85.36      151.21     87.08 o 
   6   9  18       92.06      186.81     95.11 o 
   7   9  18        7.55       82.08     90.33 o 
   8   9  18       51.44       79.43     64.80 o 
   0  10  18      127.79       87.12     74.28 o 
   1  10  18      135.67      173.31     61.76 o 
   2  10  18      263.63      214.85     78.71 o 
   3  10  18      186.15      122.57     81.89 o 
   4  10  18       55.31       79.10     80.04 o 
   5  10  18       98.85      100.90     83.47 o 
   6  10  18       77.02      171.75     96.35 o 
   7  10  18        8.97       53.03     90.23 o 
   1  11  18       13.94       42.37     54.90 o 
   2  11  18       74.94       44.14     76.47 o 
   3  11  18      320.93      254.28     97.97 o 
   4  11  18      226.91      168.05     84.03 o 
   5  11  18      202.56      272.55     98.40 o 
   6  11  18      112.92      186.22     92.79 o 
   7  11  18       46.41      161.40     94.00 o 
   0  12  18      530.90      498.42    108.53 o 
   1  12  18      128.45       39.33     61.18 o 
   2  12  18      197.04      202.78     89.67 o 
   3  12  18        4.77       24.85     77.20 o 
   4  12  18       65.83      156.11     87.30 o 
   5  12  18      278.80      385.04    116.30 o 
   6  12  18       83.79      147.47     97.02 o 
   7  12  18        1.13      131.47     87.37 o 
   1  13  18      213.78      230.98     80.58 o 
   2  13  18       12.64        0.00     77.70 o 
   3  13  18       57.50       52.40     79.91 o 
   4  13  18       20.37       74.83     94.49 o 
   5  13  18      121.32      245.96    100.55 o 
   6  13  18      158.23      252.94    104.46 o 
   7  13  18      138.31      160.34     88.18 o 
   0  14  18       17.17        3.89     82.54 o 
   1  14  18       51.60       38.71     67.25 o 
   2  14  18      252.03      213.94     93.71 o 
   3  14  18        0.04       21.21     87.00 o 
   4  14  18        1.31       78.54     93.16 o 
   5  14  18       40.35      115.33     96.50 o 
   6  14  18       20.80      112.07     84.52 o 
   1  15  18        2.09       53.45     75.74 o 
   2  15  18       44.36      152.82     98.88 o 
   3  15  18        4.48       77.63     94.98 o 
   4  15  18        0.05       80.18     88.71 o 
   5  15  18       13.44      145.46    100.95 o 
   6  15  18      158.34      115.28     71.28 o 
   0  16  18       12.70       91.01    100.06 o 
   1  16  18      123.30      164.53     94.40 o 
   2  16  18       30.33       99.30     89.98 o 
   3  16  18       48.91       52.90     99.20 o 
   4  16  18        5.04      109.03     94.91 o 
   5  16  18       26.46       41.66     82.29 o 
   1  17  18        1.05       18.38     94.47 o 
   2  17  18       16.37       81.52    103.22 o 
   3  17  18      101.72      255.77    106.41 o 
   4  17  18       28.51       79.11     93.09 o 
   5  17  18       25.52      183.75     90.56 o 
   0  18  18      645.26      729.60    202.27 o 
   1  18  18        1.24       84.89     98.26 o 
   2  18  18        0.12       82.84     96.38 o 
   3  18  18       31.03       90.13     85.89 o 
   4  18  18       82.88      346.02    111.71 o 
   1  19  18      129.11      231.05    116.43 o 
   2  19  18        1.69      151.99    118.34 o 
   3  19  18      177.15      177.13    112.29 o 
   0  20  18      136.70      294.44    143.52 o 
   1  20  18      135.19      142.04     99.21 o 
   2  20  18        1.05      149.93     96.18 o 
   1   1  19       17.78        0.00     55.81 o 
   2   1  19      255.03      214.71     74.52 o 
   3   1  19        0.09        2.41     59.92 o 
   4   1  19       18.67       50.57     68.60 o 
   5   1  19       28.33       48.00     84.42 o 
   6   1  19       39.15      145.57     81.92 o 
   7   1  19       47.47       78.16     60.12 o 
   8   1  19       10.64       93.78     57.75 o 
   0   2  19      112.70      165.08     82.68 o 
   1   2  19      100.30      100.55     64.13 o 
   2   2  19      108.22      105.31     65.11 o 
   3   2  19       96.93      173.82     70.49 o 
   4   2  19       59.58       33.50     62.10 o 
   5   2  19       14.24       40.65     75.00 o 
   6   2  19      180.43      223.83     91.61 o 
   7   2  19       12.33       82.08     61.13 o 
   8   2  19        2.04      134.01     61.08 o 
   1   3  19       34.16       24.87     58.55 o 
   2   3  19      530.07      447.86     89.78 o 
   3   3  19       88.63       65.43     59.26 o 
   4   3  19       65.70       42.51     58.85 o 
   5   3  19      514.02      616.63    118.17 o 
   6   3  19       43.03      112.23     79.73 o 
   7   3  19      138.15      208.20     74.87 o 
   8   3  19        9.11       96.53     55.99 o 
   0   4  19      233.57      217.33     87.16 o 
   1   4  19       80.07       46.30     68.06 o 
   2   4  19      163.53      136.04     78.85 o 
   3   4  19      105.06       66.25     63.85 o 
   4   4  19      132.74      108.10     71.36 o 
   5   4  19      435.63      325.20     88.05 o 
   6   4  19        7.17       28.43     75.69 o 
   7   4  19        0.29       66.29     59.64 o 
   8   4  19        3.29       39.60     52.19 o 
   1   5  19       39.31       79.00     58.49 o 
   2   5  19       24.39        1.28     62.42 o 
   3   5  19       15.33       40.52     59.55 o 
   4   5  19      365.62      315.23     85.99 o 
   5   5  19       12.49       53.84     73.82 o 
   6   5  19       12.34       92.45     82.56 o 
   7   5  19      184.90      288.45     78.47 o 
   8   5  19        4.53      175.48     67.65 o 
   0   6  19       14.62      112.67     78.15 o 
   1   6  19      139.26      137.32     64.00 o 
   2   6  19       19.77       24.14     65.93 o 
   3   6  19       41.69       53.71     59.71 o 
   4   6  19       70.07       97.14     73.65 o 
   5   6  19        6.49       61.56     67.64 o 
   6   6  19        3.60       37.08     79.38 o 
   7   6  19       18.74       82.82     61.22 o 
   8   6  19        0.01      126.59     58.86 o 
   1   7  19      134.63      106.02     66.95 o 
   2   7  19      203.04      171.94     68.91 o 
   3   7  19       67.12        0.79     57.28 o 
   4   7  19       12.18       18.09     67.54 o 
   5   7  19       61.12       20.96     68.78 o 
   6   7  19        0.51        0.00     69.49 o 
   7   7  19       15.51      112.85     82.49 o 
   8   7  19       17.84      165.57     58.59 o 
   0   8  19       11.68        9.07     79.08 o 
   1   8  19      102.35      150.34     69.90 o 
   2   8  19       95.10      121.57     69.60 o 
   3   8  19      798.51      568.33    106.44 o 
   4   8  19      105.73       63.67     74.05 o 
   5   8  19       24.28       51.86     79.01 o 
   6   8  19       48.76       43.75     83.43 o 
   7   8  19      127.47      315.67     96.39 o 
   1   9  19       18.45       50.30     60.89 o 
   2   9  19     1142.88     1081.81    115.87 o 
   3   9  19     1259.07     1046.88    128.31 o 
   4   9  19      457.91      315.39     95.92 o 
   5   9  19       81.59      285.31     94.12 o 
   6   9  19       44.31      105.77     77.87 o 
   7   9  19        3.48       82.48     85.96 o 
   0  10  19      440.46      401.64    113.94 o 
   1  10  19      504.29      539.00     90.00 o 
   2  10  19       88.28       63.82     73.58 o 
   3  10  19      892.93      655.65    123.74 o 
   4  10  19        0.28       49.70     80.53 o 
   5  10  19       11.30       79.86     77.69 o 
   6  10  19       58.79       95.19     90.71 o 
   7  10  19       48.82      264.33     95.44 o 
   1  11  19      740.01      692.66     97.02 o 
   2  11  19     1247.84     1123.12    145.86 o 
   3  11  19       71.15       72.19     78.60 o 
   4  11  19      277.38      214.33     91.57 o 
   5  11  19       88.10      177.14     96.54 o 
   6  11  19       25.21      145.49     91.33 o 
   7  11  19       61.36      120.75     83.66 o 
   0  12  19      436.23      497.55    111.19 o 
   1  12  19      320.16      315.67     86.38 o 
   2  12  19      178.12      182.27     93.22 o 
   3  12  19      360.35      301.32     98.61 o 
   4  12  19       43.11      106.66     87.29 o 
   5  12  19        0.16        5.91     81.71 o 
   6  12  19       44.52      160.32     98.26 o 
   1  13  19       86.43       60.46     78.68 o 
   2  13  19      123.86       86.26     84.58 o 
   3  13  19       16.45       61.79     85.24 o 
   4  13  19      102.08      222.40    117.94 o 
   5  13  19       33.17      157.33     89.02 o 
   6  13  19       16.65       54.25     77.43 o 
   0  14  19       19.51       56.52     97.49 o 
   1  14  19      165.92      205.14     89.05 o 
   2  14  19        0.30       31.02     82.26 o 
   3  14  19      197.64      165.45     99.49 o 
   4  14  19        6.30       76.24     89.70 o 
   5  14  19       87.14      165.80     87.89 o 
   6  14  19       36.55      139.42     83.84 o 
   1  15  19       18.87       74.55     85.31 o 
   2  15  19      117.40      117.25     99.07 o 
   3  15  19       11.09      140.70    101.38 o 
   4  15  19        0.20       25.04     88.80 o 
   5  15  19        6.62       67.23     87.08 o 
   0  16  19        1.30       66.01     96.27 o 
   1  16  19        4.72       60.20     93.04 o 
   2  16  19       11.16       53.80     94.11 o 
   3  16  19       45.43      100.46     93.93 o 
   4  16  19       12.40      134.51     98.14 o 
   5  16  19        0.09       76.85     88.69 o 
   1  17  19        9.43       41.28    110.27 o 
   2  17  19      142.00      166.99    106.98 o 
   3  17  19       29.74      134.97    106.05 o 
   4  17  19       10.16       61.35     80.77 o 
   0  18  19      144.88      279.82    151.97 o 
   1  18  19       51.57       87.19    102.02 o 
   2  18  19        4.91       76.81     92.69 o 
   3  18  19       99.69      294.33    104.88 o 
   1  19  19       41.77      198.42    119.17 o 
   2  19  19       61.37       85.88    111.19 o 
   0   0  20      799.03      889.81    198.95 o 
   1   0  20     1804.72     1830.45    214.25 o 
   2   0  20       91.24      154.95     99.22 o 
   3   0  20     1062.16      955.68    172.16 o 
   4   0  20      756.74      650.22    161.03 o 
   5   0  20      160.57       10.74    103.50 o 
   6   0  20      102.93       32.64    118.46 o 
   7   0  20       20.51      219.47    118.16 o 
   8   0  20      126.88      273.45     98.92 o 
   1   1  20       20.09       26.66     60.72 o 
   2   1  20       87.91       61.39     61.00 o 
   3   1  20      280.52      200.94     78.97 o 
   4   1  20       95.93      135.59     77.26 o 
   5   1  20        0.31       94.38     86.23 o 
   6   1  20       49.32       87.93     84.01 o 
   7   1  20        0.01      136.36     66.23 o 
   8   1  20      325.73      350.60     72.49 o 
   0   2  20      141.53      166.75     90.64 o 
   1   2  20        0.57        0.00     58.94 o 
   2   2  20      389.77      372.45     89.62 o 
   3   2  20       43.78       56.80     67.84 o 
   4   2  20      401.09      397.10     92.44 o 
   5   2  20       35.51       50.01     81.62 o 
   6   2  20        4.43      114.53     87.70 o 
   7   2  20       43.10       65.73     64.46 o 
   8   2  20       10.63      165.62     60.54 o 
   1   3  20        6.54       16.80     59.47 o 
   2   3  20        0.97        0.00     59.86 o 
   3   3  20       59.56       53.35     65.82 o 
   4   3  20       19.22        0.00     61.93 o 
   5   3  20      127.20      202.56     99.00 o 
   6   3  20        4.25       31.52     79.72 o 
   7   3  20        2.09       74.65     61.70 o 
   8   3  20       60.34      179.85     53.86 o 
   0   4  20       39.73       73.62     80.33 o 
   1   4  20        2.50       41.32     59.95 o 
   2   4  20       79.92       69.06     67.40 o 
   3   4  20        0.62        0.00     60.85 o 
   4   4  20        3.16       85.48     74.23 o 
   5   4  20      113.70      193.24     86.96 o 
   6   4  20       26.42       67.83     84.82 o 
   7   4  20       49.32      161.56     70.83 o 
   8   4  20        0.09      135.60     56.00 o 
   1   5  20       93.42       46.08     67.25 o 
   2   5  20       29.07       73.83     70.84 o 
   3   5  20        4.59       61.05     76.78 o 
   4   5  20      229.55      309.38     95.80 o 
   5   5  20      140.74      172.21     78.48 o 
   6   5  20        5.76      103.93     82.27 o 
   7   5  20      121.91      212.62     71.67 o 
   0   6  20      266.64      436.57    115.75 o 
   1   6  20      348.62      365.26     91.65 o 
   2   6  20      159.21       57.16     70.27 o 
   3   6  20       16.86       56.97     69.99 o 
   4   6  20       43.94       32.82     68.49 o 
   5   6  20       21.37       94.09     77.91 o 
   6   6  20       54.47      153.32     84.38 o 
   7   6  20       48.33      321.57     89.78 o 
   1   7  20        3.00        7.23     65.73 o 
   2   7  20       27.03       54.23     68.14 o 
   3   7  20      383.11      326.41     88.69 o 
   4   7  20      765.46      813.75    120.43 o 
   5   7  20      131.70      168.55     82.60 o 
   6   7  20      223.08      216.62    124.48 o 
   7   7  20      112.11      267.89     81.90 o 
   0   8  20       73.45      117.84     94.05 o 
   1   8  20       54.22       46.70     66.88 o 
   2   8  20       12.83       50.29     72.17 o 
   3   8  20        0.46       68.17     75.95 o 
   4   8  20        4.55       28.19     68.67 o 
   5   8  20       20.61      109.73     83.75 o 
   6   8  20        9.77       61.86     85.82 o 
   7   8  20       54.99      176.13     69.13 o 
   1   9  20       83.70       62.42     72.59 o 
   2   9  20        3.35       43.60     70.23 o 
   3   9  20        3.42       42.06     73.69 o 
   4   9  20       51.14       73.95     82.88 o 
   5   9  20        0.97       56.64     84.75 o 
   6   9  20       39.99      167.48     81.35 o 
   7   9  20        6.96       99.44     75.89 o 
   0  10  20     1111.98      992.16    154.60 o 
   1  10  20       30.21       37.34     70.09 o 
   2  10  20       91.25      101.92     70.38 o 
   3  10  20       16.84       36.39     78.71 o 
   4  10  20       83.16       78.87     89.84 o 
   5  10  20       77.81      158.56     90.31 o 
   6  10  20       33.83      110.06     80.29 o 
   1  11  20       23.37       40.42     73.05 o 
   2  11  20       11.80       70.71     81.23 o 
   3  11  20        9.62        0.00     78.97 o 
   4  11  20       90.98      173.98     94.70 o 
   5  11  20       47.44      179.94     96.41 o 
   6  11  20       33.22       77.23     77.88 o 
   0  12  20      244.55      364.01    113.47 o 
   1  12  20       25.74        0.77     80.54 o 
   2  12  20       10.83       51.71     81.13 o 
   3  12  20       24.72       99.52     86.31 o 
   4  12  20       26.52       60.32     86.51 o 
   5  12  20       57.88      125.23     97.07 o 
   6  12  20       16.89      208.74     89.12 o 
   1  13  20      106.54      170.64     91.69 o 
   2  13  20      199.04      273.56     97.27 o 
   3  13  20       15.41       37.97     80.13 o 
   4  13  20      415.16      463.78    115.18 o 
   5  13  20       74.39      148.62     93.69 o 
   0  14  20       33.66      134.16    127.36 o 
   1  14  20        4.62       56.63     86.33 o 
   2  14  20      201.40      263.82     98.80 o 
   3  14  20       25.57      152.24     93.31 o 
   4  14  20        0.46       60.28     78.72 o 
   5  14  20       81.50      163.72     92.63 o 
   1  15  20        6.20       63.55     86.56 o 
   2  15  20        9.72       84.09     97.68 o 
   3  15  20       80.70      155.61    110.38 o 
   4  15  20        1.84       76.13     77.94 o 
   0  16  20      237.76      374.45    132.15 o 
   1  16  20       12.31      136.41    104.32 o 
   2  16  20        7.80       73.96     98.41 o 
   3  16  20        8.71      100.52     97.46 o 
   4  16  20       31.67       96.23     86.11 o 
   1  17  20        1.34       85.79    111.87 o 
   2  17  20        2.24       62.47    100.23 o 
   3  17  20       73.73      305.41    113.79 o 
   0  18  20        6.91      182.87    272.82 o 
   1  18  20      126.79      222.35    129.85 o 
   2  18  20       28.98       95.93    106.85 o 
   1   1  21       38.02       60.25     67.37 o 
   2   1  21        0.67       43.09     66.16 o 
   3   1  21       17.15       93.81     67.71 o 
   4   1  21       74.59      152.77     73.57 o 
   5   1  21      222.56      185.48     96.83 o 
   6   1  21       80.25      176.77     91.08 o 
   7   1  21       13.58      230.51     81.73 o 
   0   2  21      235.63      153.65     96.06 o 
   1   2  21      901.34      864.30    120.84 o 
   2   2  21       16.41       59.04     68.67 o 
   3   2  21       82.94       88.85     73.88 o 
   4   2  21        5.06       50.39     63.45 o 
   5   2  21       48.88      186.59     94.03 o 
   6   2  21      214.73      266.29    100.43 o 
   7   2  21       13.81      195.19     89.79 o 
   1   3  21      172.93       88.13     74.33 o 
   2   3  21       28.99       16.27     62.65 o 
   3   3  21       53.34       97.37     69.14 o 
   4   3  21      183.76      204.74     79.83 o 
   5   3  21      394.83      373.48    103.62 o 
   6   3  21      144.29      366.32    111.77 o 
   7   3  21      227.85      295.81    101.60 o 
   0   4  21       83.62       15.17     86.14 o 
   1   4  21     1004.50      901.86    123.17 o 
   2   4  21      323.29      270.06     85.85 o 
   3   4  21      252.21      248.28     79.80 o 
   4   4  21       28.93       25.57     68.58 o 
   5   4  21      201.77      205.48     81.99 o 
   6   4  21       17.77      119.02     91.38 o 
   7   4  21       39.27      146.80     86.12 o 
   1   5  21       87.55       60.12     71.55 o 
   2   5  21       79.46       83.98     71.49 o 
   3   5  21        1.93       16.40     65.34 o 
   4   5  21        8.93       83.23     69.29 o 
   5   5  21       70.52      262.54     92.54 o 
   6   5  21       34.48      161.07     85.85 o 
   7   5  21      263.10      364.10     94.88 o 
   0   6  21       56.67       34.39     88.18 o 
   1   6  21      501.76      524.34    101.77 o 
   2   6  21       92.08      102.38     74.89 o 
   3   6  21      255.62      251.08     86.33 o 
   4   6  21       33.64       38.11     93.29 o 
   5   6  21       19.69      100.48     82.66 o 
   6   6  21       95.13      167.21     81.42 o 
   7   6  21        2.38      134.77     84.90 o 
   1   7  21       82.95       86.55     71.90 o 
   2   7  21      230.43      236.86     84.95 o 
   3   7  21       13.28       48.54     67.44 o 
   4   7  21       31.49       72.79     80.94 o 
   5   7  21       33.34      139.49     83.74 o 
   6   7  21        0.73       28.63     91.81 o 
   7   7  21       30.17      119.83     82.82 o 
   0   8  21      457.01      499.74    123.49 o 
   1   8  21       30.76       51.40     69.13 o 
   2   8  21      580.32      664.46    110.92 o 
   3   8  21        5.57       48.59     80.46 o 
   4   8  21      104.26       24.59     78.53 o 
   5   8  21       44.33      121.35     85.48 o 
   6   8  21       69.38      125.98     76.67 o 
   1   9  21     1034.88      925.52    125.71 o 
   2   9  21      156.97      147.42     80.49 o 
   3   9  21       98.27      191.97     89.08 o 
   4   9  21      245.22      287.03    114.55 o 
   5   9  21       10.64       70.16     84.46 o 
   6   9  21       24.10      176.14     78.38 o 
   0  10  21       41.27       12.73     89.59 o 
   1  10  21       28.30      110.56     76.86 o 
   2  10  21      613.41      639.79    112.79 o 
   3  10  21      122.40      250.94    109.55 o 
   4  10  21        1.07       88.65     91.74 o 
   5  10  21       49.27      214.78     92.55 o 
   6  10  21      114.22      223.27     89.45 o 
   1  11  21       59.38      131.43     82.84 o 
   2  11  21      138.39      150.65    103.43 o 
   3  11  21        4.56       71.96     98.47 o 
   4  11  21        0.87       11.89     85.59 o 
   5  11  21        8.93      117.06     89.95 o 
   6  11  21        0.94       77.71     83.02 o 
   0  12  21        7.77      117.14    109.58 o 
   1  12  21       37.85      133.31     89.53 o 
   2  12  21        6.79       43.79     99.15 o 
   3  12  21       16.57       63.77     86.77 o 
   4  12  21       55.98      134.63     96.48 o 
   5  12  21        0.47      133.60     93.93 o 
   1  13  21       24.40       87.71     99.78 o 
   2  13  21       11.22      182.40    105.91 o 
   3  13  21       19.54      130.45     95.93 o 
   4  13  21        0.39      121.18     96.52 o 
   5  13  21       30.65      199.83     90.39 o 
   0  14  21       33.97      137.13    152.19 o 
   1  14  21       20.75      133.59    107.06 o 
   2  14  21      155.32      277.79    109.99 o 
   3  14  21       29.05      159.25     89.78 o 
   4  14  21        2.39       99.99     93.99 o 
   1  15  21       13.54       75.87    104.09 o 
   2  15  21        1.77       99.56    104.36 o 
   3  15  21       23.03      147.28     99.08 o 
   4  15  21        1.20       95.48     87.74 o 
   0  16  21       87.59      233.74    297.16 o 
   1  16  21      309.96      412.87    149.97 o 
   2  16  21       18.09      163.53     97.16 o 
   3  16  21        2.52      178.32    107.42 o 
   1  17  21       21.32      104.30    143.81 o 
   2  17  21       45.01      218.06    100.75 o 
   0   0  22       12.94      164.43    157.80 o 
   1   0  22      195.44      277.19    119.92 o 
   2   0  22      606.85      769.21    161.84 o 
   3   0  22       46.94       93.14     98.11 o 
   4   0  22        0.51       95.72     97.93 o 
   5   0  22      516.37      458.88    158.78 o 
   6   0  22      151.83      272.11    163.67 o 
   7   0  22       10.39      127.60     80.67 o 
   1   1  22       78.36      109.89     67.59 o 
   2   1  22      101.81      158.20     73.46 o 
   3   1  22      174.20      234.00     79.41 o 
   4   1  22      143.74      146.55     77.58 o 
   5   1  22      276.33      391.58    117.26 o 
   6   1  22      502.34      490.73    118.54 o 
   7   1  22        0.74       66.32     79.44 o 
   0   2  22        0.19       61.54    109.78 o 
   1   2  22       41.24       40.62     64.86 o 
   2   2  22      172.78      164.51     75.64 o 
   3   2  22      430.82      382.86     91.92 o 
   4   2  22       54.54      126.64     71.85 o 
   5   2  22       18.76      140.01     91.55 o 
   6   2  22        4.65      214.74     87.05 o 
   7   2  22        7.91       35.81    106.20 o 
   1   3  22      130.75      146.24     74.49 o 
   2   3  22        3.67      116.85     70.64 o 
   3   3  22        0.13       67.54     67.02 o 
   4   3  22      125.20      195.16     72.63 o 
   5   3  22       35.60      119.88     80.57 o 
   6   3  22       37.21      157.60     77.20 o 
   7   3  22        9.21      111.01     75.46 o 
   0   4  22       58.15       57.57    114.90 o 
   1   4  22       50.58       29.95     68.81 o 
   2   4  22        9.69        0.00     60.62 o 
   3   4  22       32.15       21.02     64.62 o 
   4   4  22        0.20       58.61     71.58 o 
   5   4  22       51.66      138.58     85.45 o 
   6   4  22        1.43       84.56     82.00 o 
   7   4  22        1.34       84.39     69.53 o 
   1   5  22      126.72      143.69     77.82 o 
   2   5  22       75.54      113.84     73.67 o 
   3   5  22       23.12       47.91     70.77 o 
   4   5  22        0.31       88.06     80.37 o 
   5   5  22       20.62       63.17     69.97 o 
   6   5  22       33.76      268.91     87.57 o 
   0   6  22       36.44        7.30    116.39 o 
   1   6  22      128.29      140.45     84.10 o 
   2   6  22      201.63      200.52     89.62 o 
   3   6  22       43.38      141.84     82.50 o 
   4   6  22       41.72      124.21     90.14 o 
   5   6  22        0.01      108.89     75.81 o 
   6   6  22       32.89      171.86     81.36 o 
   1   7  22      110.51      115.43     74.56 o 
   2   7  22      116.90       99.95     75.18 o 
   3   7  22       13.07        0.00     61.25 o 
   4   7  22       32.72       92.81     83.61 o 
   5   7  22        0.19       96.30     91.20 o 
   6   7  22        4.08      137.09     88.42 o 
   0   8  22      495.36      695.42    200.00 o 
   1   8  22      114.69       73.15     76.82 o 
   2   8  22      342.26      461.15     99.70 o 
   3   8  22       14.76       95.50     85.46 o 
   4   8  22      168.58      215.07     91.41 o 
   5   8  22        0.39       73.48     78.39 o 
   6   8  22       25.80       62.71    170.68 o 
   1   9  22       16.62       61.62     77.68 o 
   2   9  22       34.01       79.50     75.87 o 
   3   9  22       30.85       68.25     82.80 o 
   4   9  22       21.94      195.14    106.98 o 
   5   9  22        1.99      163.74     86.24 o 
   6   9  22       99.43      149.76     97.47 o 
   0  10  22       52.87       56.34    127.26 o 
   1  10  22       79.22      118.96     80.45 o 
   2  10  22        0.05       88.82     73.14 o 
   3  10  22       20.47      130.36    105.54 o 
   4  10  22       23.26       95.52     95.65 o 
   5  10  22       82.48      228.34    100.66 o 
   1  11  22       44.91      129.67     78.12 o 
   2  11  22       76.60      106.48    101.37 o 
   3  11  22        7.79      106.51     96.86 o 
   4  11  22       48.61      194.30     99.21 o 
   5  11  22        4.61       87.30     88.70 o 
   0  12  22        1.33      102.62    131.78 o 
   1  12  22      103.09      118.85     86.39 o 
   2  12  22       28.38      127.45    110.83 o 
   3  12  22       17.27       78.22     98.27 o 
   4  12  22        6.35      151.10     98.28 o 
   1  13  22        0.04       96.75    101.77 o 
   2  13  22        6.67       92.89    103.10 o 
   3  13  22       27.18      113.87     98.83 o 
   4  13  22        0.12      198.37    189.53 o 
   0  14  22       22.88      227.11    262.50 o 
   1  14  22       11.65       93.32     91.86 o 
   2  14  22       34.60      289.34    117.99 o 
   3  14  22        0.03      157.99    114.02 o 
   1  15  22        0.76      109.35    107.80 o 
   2  15  22        2.04      137.11    104.65 o 
   1  16  22       20.77      160.64    107.93 o 
   1   1  23       26.03      125.66     69.56 o 
   2   1  23       19.15       66.90     71.12 o 
   3   1  23       57.67       93.53     65.65 o 
   4   1  23       50.35      161.55     78.15 o 
   5   1  23        6.67      107.15     83.92 o 
   6   1  23        0.22      192.10     78.44 o 
   0   2  23      178.67      152.49    104.35 o 
   1   2  23        8.11        4.44     64.98 o 
   2   2  23       55.79      128.76     68.43 o 
   3   2  23      378.42      387.02     89.31 o 
   4   2  23        0.50       69.27     65.83 o 
   5   2  23       30.46      193.82     82.34 o 
   6   2  23        0.69       90.81     83.23 o 
   1   3  23      272.88      320.78     87.80 o 
   2   3  23       20.25       79.72     66.82 o 
   3   3  23        2.25       37.07     59.63 o 
   4   3  23       27.23       65.47     66.77 o 
   5   3  23        1.17      185.03     82.77 o 
   6   3  23        6.43      160.53     75.71 o 
   0   4  23      123.89      183.52    130.01 o 
   1   4  23      171.50      223.32     83.49 o 
   2   4  23      105.67      155.12     72.87 o 
   3   4  23       46.69      138.13     75.84 o 
   4   4  23      219.85      253.98     96.62 o 
   5   4  23        0.03      171.02     74.38 o 
   6   4  23        1.21      102.48     77.16 o 
   1   5  23       42.63       85.02     75.34 o 
   2   5  23       50.15       72.87     70.31 o 
   3   5  23       31.97      103.48     67.79 o 
   4   5  23       16.33      102.51     79.40 o 
   5   5  23      212.53      284.88     94.79 o 
   6   5  23       10.98      107.97     73.98 o 
   0   6  23        1.12       70.62    119.75 o 
   1   6  23       41.06       21.26     76.72 o 
   2   6  23       38.13       86.33     78.10 o 
   3   6  23        1.94       99.97     83.58 o 
   4   6  23        8.33       85.11     81.84 o 
   5   6  23        4.19      130.05     72.14 o 
   6   6  23       17.32       40.50     91.54 o 
   1   7  23      125.85      111.03     84.87 o 
   2   7  23        5.26       99.79     83.69 o 
   3   7  23        1.51       53.16     71.84 o 
   4   7  23        3.92       86.20     91.01 o 
   5   7  23       24.76      153.33    109.13 o 
   0   8  23      305.32      540.70    189.23 o 
   1   8  23       15.76       64.73     74.76 o 
   2   8  23       37.26      126.85     74.88 o 
   3   8  23       66.41      239.34     92.86 o 
   4   8  23       10.71      150.35    105.53 o 
   5   8  23       54.51       50.92    142.85 o 
   1   9  23       31.27       70.53     74.96 o 
   2   9  23      411.86      430.73    100.57 o 
   3   9  23       35.27       95.15    101.05 o 
   4   9  23       29.66      229.13    102.84 o 
   5   9  23       57.35      199.57     91.19 o 
   0  10  23      296.63      377.11    168.96 o 
   1  10  23       55.68      159.72     79.41 o 
   2  10  23        7.38       62.49     81.40 o 
   3  10  23        2.12      134.05     90.27 o 
   4  10  23        0.33      164.18     95.73 o 
   1  11  23       64.43       64.29     80.10 o 
   2  11  23        9.75       43.59    101.71 o 
   3  11  23       77.30      257.11    109.86 o 
   4  11  23       90.22      311.80    114.40 o 
   0  12  23        5.60       58.99    224.16 o 
   1  12  23      295.63      290.61     95.23 o 
   2  12  23       29.40      112.02    102.91 o 
   3  12  23       61.21      214.68    105.49 o 
   1  13  23        0.01      119.47     99.72 o 
   2  13  23        2.21       85.93    106.32 o 
   3  13  23        6.66      159.54    103.53 o 
   0  14  23      243.83        0.00    257.34 o 
   1  14  23       19.51      179.10    149.93 o 
   2  14  23       47.28      189.33    101.84 o 
   0   0  24        3.52       90.70    143.05 o 
   1   0  24       69.05      102.79     87.95 o 
   2   0  24      711.96      729.73    154.69 o 
   3   0  24        3.09       17.01     95.45 o 
   4   0  24       69.48      123.33     95.98 o 
   5   0  24        6.63      114.90     93.72 o 
   1   1  24        0.06      126.46     63.11 o 
   2   1  24       21.20      109.02     68.74 o 
   3   1  24        9.93      199.97     75.59 o 
   4   1  24        9.35      132.35     70.42 o 
   5   1  24        7.74      131.87     83.60 o 
   0   2  24       55.01      188.08    106.82 o 
   1   2  24       15.35       93.26     68.42 o 
   2   2  24      166.73      194.71     71.56 o 
   3   2  24      149.85      203.27     72.18 o 
   4   2  24        7.25      134.50     61.62 o 
   5   2  24       12.08      193.64     88.14 o 
   1   3  24        2.85       61.22     72.41 o 
   2   3  24       13.16       91.65     67.57 o 
   3   3  24       13.93      104.44     62.87 o 
   4   3  24       42.74       87.29     56.05 o 
   5   3  24        9.13       90.11     62.60 o 
   0   4  24        2.29       85.20    124.58 o 
   1   4  24        3.00       67.52     72.97 o 
   2   4  24       18.64      108.46     68.70 o 
   3   4  24       13.02      134.66     60.17 o 
   4   4  24        6.59      129.80     72.11 o 
   5   4  24       16.69       58.87     68.23 o 
   1   5  24       51.77       38.64     76.29 o 
   2   5  24      126.19      209.60     83.37 o 
   3   5  24       18.80      105.54     56.36 o 
   4   5  24       41.27      140.93     72.89 o 
   5   5  24       63.78       73.88     68.71 o 
   0   6  24      163.45      229.78    139.58 o 
   1   6  24       50.29       91.77     82.17 o 
   2   6  24      310.32      519.80    105.17 o 
   3   6  24        8.78       72.86     72.31 o 
   4   6  24       30.96      145.63     79.36 o 
   5   6  24      100.82      147.35     69.02 o 
   1   7  24      117.03      170.50     87.53 o 
   2   7  24      343.11      475.93    102.36 o 
   3   7  24        8.21      106.24     78.38 o 
   4   7  24       21.06      180.58    104.40 o 
   0   8  24        6.25      140.30    129.62 o 
   1   8  24      102.33      173.37     90.09 o 
   2   8  24      164.30      318.58     95.69 o 
   3   8  24       10.08      106.87    111.89 o 
   4   8  24       22.57       60.60    120.11 o 
   1   9  24        0.07      112.98     85.91 o 
   2   9  24       38.66      140.31     75.38 o 
   3   9  24        5.72      116.68    103.07 o 
   4   9  24        3.72      143.14     83.18 o 
   0  10  24        5.81       85.74    130.30 o 
   1  10  24      163.66      225.21     93.15 o 
   2  10  24       45.10      159.27     85.66 o 
   3  10  24        5.26      188.53    101.63 o 
   1  11  24       25.42      132.80    102.91 o 
   2  11  24       53.63      129.98    107.74 o 
   3  11  24        0.43      167.83     92.85 o 
   0  12  24       99.89      163.69    269.87 o 
   1  12  24        1.12      144.58     97.06 o 
   2  12  24      257.84      358.88    112.85 o 
   1  13  24       58.26      166.81    183.70 o 
   1   1  25       65.67      261.96     77.87 o 
   2   1  25        2.48      175.16     68.76 o 
   3   1  25       69.56      191.17     67.81 o 
   4   1  25       25.45      170.96     72.36 o 
   0   2  25       18.83      115.71     91.25 o 
   1   2  25       23.31      228.12     77.28 o 
   2   2  25       95.85      214.55     69.83 o 
   3   2  25       11.53       63.39     56.75 o 
   4   2  25       39.98      187.55     73.36 o 
   1   3  25        3.37      118.30     69.90 o 
   2   3  25       61.39      186.19     74.63 o 
   3   3  25       58.20      123.75     67.21 o 
   4   3  25       55.17      179.03     58.69 o 
   0   4  25      110.47      206.53    114.71 o 
   1   4  25       10.05      171.71     93.37 o 
   2   4  25      256.49      346.52     74.14 o 
   3   4  25        0.03      133.86     62.94 o 
   4   4  25       28.47      163.57     71.84 o 
   1   5  25        4.24      138.57     89.01 o 
   2   5  25        8.15      145.80     79.41 o 
   3   5  25       24.59      107.87     57.85 o 
   4   5  25       12.82      202.69     82.77 o 
   0   6  25       58.68      196.37    125.49 o 
   1   6  25       94.15      281.65     89.86 o 
   2   6  25      117.55      193.83     74.14 o 
   3   6  25       72.07      210.43     82.13 o 
   4   6  25        5.13       88.82     68.19 o 
   1   7  25        1.35      127.33     81.70 o 
   2   7  25       58.80      107.92     71.26 o 
   3   7  25        2.66      175.19     78.58 o 
   0   8  25      429.40      496.29    175.43 o 
   1   8  25      108.64      298.43    102.63 o 
   2   8  25      240.46      308.09     89.68 o 
   3   8  25        5.18      226.51    102.33 o 
   1   9  25       16.05      186.63     85.22 o 
   2   9  25      187.54      286.43     92.76 o 
   3   9  25        4.65       58.96    141.36 o 
   0  10  25      307.52      297.01    151.05 o 
   1  10  25      206.14      349.77     98.62 o 
   2  10  25      171.81      281.22     79.69 o 
   1  11  25        2.59      157.50    102.86 o 
   0   0  26      225.03      457.90    185.81 o 
   1   0  26        0.13      122.34    103.97 o 
   2   0  26       23.71      134.20     87.76 o 
   3   0  26        1.36      275.99    112.27 o 
   1   1  26        4.99      149.39     54.82 o 
   2   1  26       10.05       96.25     55.45 o 
   3   1  26       91.64      186.01     59.94 o 
   0   2  26      148.08      347.71    109.79 o 
   1   2  26       34.78      257.76     80.35 o 
   2   2  26       29.49      191.15     65.36 o 
   3   2  26        5.91       53.29     57.10 o 
   1   3  26       70.80      207.41     72.85 o 
   2   3  26       55.87      172.82     65.05 o 
   3   3  26        0.00      131.83     54.93 o 
   0   4  26        2.99      166.85    119.16 o 
   1   4  26        0.70      144.18     82.11 o 
   2   4  26        4.92       80.97     58.10 o 
   3   4  26       25.46       98.45     53.11 o 
   1   5  26       61.61      203.60     74.14 o 
   2   5  26       19.60      132.58     77.56 o 
   3   5  26       98.14      167.24     60.24 o 
   0   6  26        5.05      269.45    135.72 o 
   1   6  26       36.58      184.93     81.53 o 
   2   6  26        0.74      153.83     73.99 o 
   1   7  26        0.77      180.45     80.57 o 
   2   7  26       52.47      190.26     77.99 o 
   0   8  26       19.85      258.90    131.76 o 
   1   8  26      152.93      378.45     98.92 o 
   2   1  27        8.84       69.92     55.93 o 
   0   2  27        0.32      108.91     67.85 o 
   1   2  27      202.27      247.42     67.82 o 
   2   2  27       67.04       91.65     68.98 o 
   1   3  27       53.27      154.16     59.12 o 
   0   4  27       31.77      186.16     95.33 o 
   1   4  27      387.82      466.90    104.71 o 
                                                 
